# Supplementary material for: Effects of editing DFR genes on flowers, leaves, and roots of tobacco
Source: BMC Plant Biol. 2023 Jul 5;23:349. doi: 10.1186/s12870-023-04307-7 (PMC10320895; doi:10.1186/s12870-023-04307-7)
Supplement: Supplementary file 1 — Additional file 1: Figure S1. Anthocyanin chromatograms of the flower samples. Table S1. Non-targeted metabolome detection using LC-MS/MS of all samples. Table S2. Gene number and corresponding names. [file 12870_2023_4307_MOESM1_ESM.zip › table S1.xlsx]

## Sheet: sheet1
Alignment ID	Average Rt(min)	Average Mz	0Metabolite name	KEGG	new kegg ID	Adduct type	0Metabolite name	B-K-F1	B-K-F2	B-K-F3	B-K-F4	B-K-F5	B-K-F6	CK-K-F1	CK-K-F2	CK-K-F3	ttest	fold-change	B-K-Y1	B-K-Y2	B-K-Y3	B-K-Y4	B-K-Y5	B-K-Y6	CK-K-Y1	CK-K-Y2	CK-K-Y3	ttest	fold-change	B-C-Y1	B-C-Y2	B-C-Y3	B-C-Y4	B-C-Y5	B-C-Y6	CK-C-Y1	CK-C-Y2	CK-C-Y3	CK-C-Y4	CK-C-Y5	CK-C-Y6	ttest(B/CK)	fold(B/CK)	B-K-G1	B-K-G2	B-K-G2	CK-K-G1	CK-K-G2	CK-K-G2
82780	0.79	611.144	Glutathione (oxidized)	C00127	C00127	[M-H]-	Glutathione (oxidized)	2990	2970	4817	2620	3314	2938	6095	4772	7133	0.00404048	0.545806	2172	2128	3619	1983	2710	2202	2761	2181	2175	0.810909		942	994	1405	1555	1193	1670	967	1131	1234	1960	1142	1706	0.75699		5466	3580	4878	8301	6087	8039
39213	6.266	311.124	gamma-Glutamyltyrosine	NA	NA	[M+H]+	gamma-Glutamyltyrosine	562	654	618	654	511	553	881	919	914	5.42672e-05	0.654385	383	447	431	419	437	428	471	434	461	0.0782497		527	413	530	546	500	505	555	643	613	519	543	515	0.0595064		401	417	439	317	366	332
6738	0.975	116.072	Proline	C00148	C00148	[M+H]+	Proline	240933	221869	266819	203278	227527	221148	300631	330834	295750	0.00108843	0.745013	111606	174869	133132	217475	123234	130431	212408	235181	224300	0.0171828	0.662868	69632	16915	82749	49399	83784	14443	57127	31001	64720	134544	43029	37580	0.680851		27915	40530	29946	36292	38549	34919
4800	0.781	132.032	Aspartic acid	C00049	C00049	[M-H]-	Aspartic acid	5932	6366	6594	6312	6745	6166	8066	8332	8978	6.32141e-05	0.751005	5263	6343	6349	5761	5663	5581	7280	7536	7187	0.000814005	0.794437	3460	3662	4583	3210	4523	2745	3806	3116	3967	4523	3408	2977	0.869206		3991	3162	3872	6351	5245	5435
13908	1.486	173.092	Glycyl-L-proline	NA	NA	[M+H]+	Glycyl-L-proline	491	467	489	481	488	402	555	594	543	0.00439989	0.832742	314	342	304	330	290	328	361	328	340	0.0963533		243	266	267	315	280	304	264	261	292	335	272	238	0.903413		371	380	318	423	331	333
11656	4.141	155.092	Cyclo-prolylglycine	NA	NA	[M+H]+	Cyclo-prolylglycine	172	174	174	149	180	176	189	183	196	0.0339853	0.902289	162	172	173	168	164	189	171	183	173	0.511609		184	146	161	139	144	173	181	147	174	160	183	154	0.38484		177	224	164	219	218	174
9484	0.87	147.077	Glutamine	C00064	C00064	[M+H]+	Glutamine	142224	142362	160161	142121	156758	169273	128762	131269	139628	0.0350745	1.1421	12513	17789	13245	18736	12476	16291	19080	19101	19902	0.0410754	0.783792	11427	9753	15329	11323	13601	8573	14176	11449	14190	21084	18825	14070	0.0496373		48831	40268	47680	34139	30824	30716
6252	1.395	118.086	Valine	C00183	C00183	[M+H]+	Valine	4785	3978	4653	5060	4969	4976	4002	4301	4014	0.03813	1.15373	1276	1280	1438	1361	1456	1273	1607	1673	1791	0.000826007	0.797081	1118	869	1066	1181	1045	965	1029	974	1037	944	1114	1048	0.757255		1922	1730	2025	1689	1375	1354
11099	1.603	150.057	Methionine	C00073	C00073	[M+H]+	Methionine	2016	1586	1789	1981	1822	1676	1577	1530	1515	0.031248	1.1759	1252	1406	1734	1419	1493	1530	1533	1477	1445	0.899874		1255	1132	1437	1319	1141	1488	1247	1439	1612	1586	1725	1180	0.144082		1585	1784	1923	1698	1609	1422
13098	5.666	166.087	Phenylalanine	C00079	C00079	[M+H]+	Phenylalanine	18592	16332	17720	19730	16997	18853	14313	15457	15013	0.0054001	1.20832	7920	9924	9814	10244	10000	9847	14881	15393	15543	1.30552e-05	0.630214	7152	4111	6543	7530	9461	7046	7062	5321	7038	8029	8049	7093	0.881076		18118	16696	20074	14018	9485	11174
14921	2.269	182.081	Tyrosine	C00082	C00082	[M+H]+	Tyrosine	6331	4601	4990	4856	3216	3739	2805	4126	4457	0.293079		349	233	544	567	680	269	1302	1489	1397	6.80851e-05	0.315425	238	191	142	236	313	124	332	316	209	554	351	281	0.0366904	0.608908	1534	2168	2574	976	1003	1337
4578	1.8	130.096	Norleucine	C01933	C01933	[M-H]-	Norleucine	9494	9871	8452	11108	14483	11672	11127	10242	8929	0.592949		1186	1208	1983	1173	1730	1269	3213	3446	3285	4.43909e-05	0.429857	422	378	653	655	472	587	375	342	413	610	323	524	0.181384		7521	6249	9327	8760	3725	7676
6718	0.944	154.063	Histidine	C00135	C00135	[M-H]-	Histidine	4399	5966	5658	6016	5684	6475	5177	4622	5178	0.149433		903	1176	1096	1027	1038	649	1751	2012	1996	0.000130804	0.511287	478	434	620	405	406	354	686	334	464	735	448	531	0.277985		7569	7912	8448	5284	3845	3706
12607	0.845	175.119	Arginine	C00062	C00062	[M+H]+	Arginine	8737	7868	9565	8897	7851	7944	7803	8317	8840	0.744937		2291	2673	2555	2357	2878	2717	4865	4867	5148	8.36164e-07	0.519859	2179	1505	2134	1791	3012	2533	1793	1747	2001	2518	1891	2283	0.553765		9474	10517	10187	8087	9000	9058
15956	7.134	205.097	Tryptophan	C00078	C00078	[M+H]+	Tryptophan	28201	27148	27303	34289	29515	35175	27841	28355	28294	0.356093		17065	20331	20770	14823	19622	14016	26984	29555	31258	0.000546712	0.607236	8321	5187	9682	11476	6003	7875	18131	9341	10554	6078	6109	7740	0.466389		34048	27190	32725	15809	15314	14306
10554	0.746	147.112	Lysine	C00047	C00047	[M+H]+	Lysine	2561	2319	2504	2472	2357	2619	2224	2176	2495	0.110265		516	614	543	475	489	558	910	880	767	0.000117655	0.624756	500	326	410	386	449	475	475	364	325	520	427	409	0.9137		3678	2781	2956	2630	2590	2563
9793	2.877	187.107	Gly-Ile	NA	NA	[M-H]-	Gly-Ile	188	228	140	422	132	204	243	301	242	0.527455		80	79	89	106	95	109	142	129	103	0.0210041	0.745989	133	123	93	62	83	99	96	87	99	102	70	76	0.397971		262	786	794	73	66	321
3622	0.877	118.051	Threonine	C00188	C00188	[M-H]-	Threonine	4555	4566	4516	4719	4879	4438	5165	4508	4212	0.94011		1894	2625	1786	2050	1801	1897	2662	2710	2424	0.0203841	0.773025	1090	820	1426	1146	1163	935	1317	1004	1127	1566	1299	1279	0.174716		3119	2624	3124	3209	2172	2260
15494	7.485	245.094	N-acetyltryptophan	C03137	C03137	[M-H]-	N-acetyltryptophan	109	123	106	92	120	112	107	151	84	0.807242		122	149	107	123	114	128	147	147	173	0.017558	0.795503	191	98	155	134	124	92	163	154	173	104	88	133	0.86776		181	200	247	304	230	201
8527	1.41	173.094	Gly-Val	NA	NA	[M-H]-	Gly-Val	399	400	393	477	346	382	424	546	413	0.148735		190	187	160	154	178	177	195	214	202	0.0166217	0.855974	206	150	151	206	202	258	199	159	199	220	256	122	0.907916		231	223	253	222	197	178
8633	0.876	132.066	3-Hydroxyproline	C05147	C05147	[M+H]+	3-Hydroxyproline	1926	1776	2067	1804	2093	2115	1990	2042	2125	0.372451		842	870	798	754	729	797	891	983	904	0.0101812	0.862131	792	473	857	708	853	717	875	510	709	854	717	785	0.918536		4029	3092	3474	3425	3611	3172
8344	1.704	130.049	L-5-Oxoproline	C01879	C01879	[M+H]+	L-5-Oxoproline	9898	9732	9250	11201	12200	9232	11214	12534	11368	0.0990016		5645	4968	8270	8577	10209	6714	7670	7773	8421	0.653707		13423	7911	13092	9242	11502	7725	13617	9941	16109	14912	17759	14245	0.0248502	0.726413	13940	11184	10851	6674	12784	12449
8673	2.363	132.102	Isoleucine	C00407	C00407	[M+H]+	Isoleucine	13266	11514	11731	13391	10229	13752	8570	11182	10597	0.058204		19794	26596	16381	15013	13734	29898	16297	15222	15604	0.28988		30154	20020	29424	36129	27668	33717	22901	19237	28237	20782	19177	22335	0.019286	1.33499	16027	11633	14823	28595	13922	12969
17647	0.999	203.148	N,N-Dimethylarginine	C03626	C03626	[M+H]+	N,N-Dimethylarginine	2464	2160	2818	2505	1991	2881	2357	1991	2557	0.49966		1558	2061	1513	1831	1392	1500	1422	1902	1782	0.747658		553	775	742	1136	1258	724	1114	661	806	1105	734	1086	0.711613		3348	3477	3875	2395	2914	2511
4650	0.847	131.044	ASPARAGINE	C00152	C00152	[M-H2O-H]-	ASPARAGINE	31635	34432	33193	36049	36018	37291	36088	33256	35246	0.947335		795	1292	624	1022	998	877	869	755	557	0.204554		537	453	617	539	600	581	623	787	571	623	724	513	0.101411		7442	6346	7221	4939	4092	4397
24363	8.187	245.188	Leucylleucine	C11332	C11332	[M+H]+	Leucylleucine	1208	975	1092	1662	966	873	863	1123	1019	0.495614		113	145	115	110	171	109	128	164	162	0.197425		138	126	118	142	142	127	137	151	197	114	95	107	0.934057		362	511	429	272	240	225
10974	3.191	201.123	Ala-Ile	NA	NA	[M-H]-	Ala-Ile	428	403	396	287	273	348	287	376	280	0.37137		53	88	67	73	84	108	83	108	74	0.493673		80	89	51	46	60	51	81	77	77	72	66	64	0.22307		71	44	68	133	170	78
59024	3.281	385.127	S-(5'-ADENOSYL)-L-HOMOCYSTEINE	C00021	C00021	[M+H]+	S-(5'-ADENOSYL)-L-HOMOCYSTEINE	70	95	93	77	71	74	120	79	104	0.0799296		74	67	82	71	97	99	79	80	85	0.968753		93	73	97	73	80	84	99	70	78	90	65	66	0.463313		92	65	74	64	77	83
10649	0.899	148.06	Glutamate	C00025	C00025	[M+H]+	Glutamate	25372	23169	26355	24792	25357	29020	26320	27847	24556	0.681884		42690	43774	34556	40554	33249	40300	37184	36236	36763	0.373124		43046	37680	39602	42105	47950	37633	41748	37362	37513	41343	38648	42265	0.428354		14256	10676	14201	15951	12533	13883
8593	0.791	174.04	N-Acetyl-DL-aspartic acid	C01042	C01042	[M-H]-	N-Acetyl-DL-aspartic acid	291	437	481	488	424	326	442	549	413	0.316203		373	372	564	516	559	513	652	635	396	0.334745		311	342	526	410	498	474	596	397	611	450	514	427	0.186913		222	234	260	371	294	270
9960	3.918	190.053	N-ACETYL-DL-METHIONINE	C02712	C02712	[M-H]-	N-ACETYL-DL-METHIONINE	92	82	119	140	82	94	110	72	85	0.451491		37	38	52	49	65	41	57	34	52	0.934697		49	35	41	58	38	34	38	71	42	29	34	46	0.909382		38	53	60	63	55	58
9807	1.974	187.109	Ala-Val	NA	NA	[M-H]-	Ala-Val	161	152	89	112	114	108	102	95	101	0.204608		61	89	83	138	109	102	98	125	93	0.637041		122	89	143	127	119	93	96	108	102	70	134	116	0.380014		58	86	97	58	64	77
20100	5.904	219.133	Serylleucine	NA	NA	[M+H]+	Serylleucine	789	647	764	928	615	624	762	717	819	0.629951		248	266	261	254	248	271	271	275	257	0.194843		352	297	461	426	358	381	342	251	313	354	338	367	0.106636		333	486	445	350	346	346
23949	1.923	243.105	Histidylserine	NA	NA	[M+H]+	Histidylserine	86	103	100	105	112	114	101	98	113	0.923582		120	90	118	153	118	84	103	134	126	0.667697		145	104	140	126	115	97	109	88	117	144	130	96	0.551281		304	237	246	340	151	218
19614	2.648	279.099	Asp-Phe	NA	NA	[M-H]-	Asp-Phe	772	1296	1327	835	758	669	1022	1097	1278	0.329059		142	150	100	141	137	125	149	171	152	0.0696874		148	105	122	132	130	100	139	131	149	108	110	127	0.657075		1196	462	1354	926	865	982
29768	6.757	337.088	Coumaroyl quinic acid	C10441	C10441	[M-H]-	Coumaroyl quinic acid	2746	2751	2484	2856	2568	2523	3239	3113	3613	0.00153439	0.799197	3127	3445	3715	3553	3655	3952	3086	3508	3540	0.339517		4064	3171	5264	4513	4119	3126	5019	5064	5123	4297	4024	4265	0.159731		2043	1866	1889	3026	2757	2686
8504	10.682	177.056	4-Hydroxy-3-methoxycinnamaldehyde	C02666	C02666	[M-H]-	4-Hydroxy-3-methoxycinnamaldehyde	621	575	503	671	549	548	446	500	417	0.01599	1.27183	258	229	282	287	273	275	224	221	240	0.021611	1.1708	259	228	238	227	239	240	173	265	250	229	255	186	0.473947		3468	2562	2906	3814	2769	2848
35678	6.944	367.1	3-Feruloylquinic Acid	C02572	C02572	[M-H]-	3-Feruloylquinic Acid	458	464	484	582	574	417	462	448	447	0.306744		975	1034	1028	1010	1082	892	1156	1260	1207	0.00220165	0.830941	1355	1512	1667	1824	1279	1542	1882	1780	1958	1834	1576	1758	0.02034	0.850853	168	227	210	307	246	227
21097	8.498	225.072	SINAPIC ACID	C00482	C00482	[M+H]+	SINAPIC ACID	2120	2143	1872	2144	2273	1812	2063	1462	1706	0.0823063		3552	3113	3984	3341	4085	4050	3340	3896	3688	0.867981		4678	3828	4330	4689	4314	4915	5506	5048	5357	4714	4960	4607	0.0227344	0.886129	1025	1138	1108	1155	1161	1118
64538	8.643	515.12	3,4-di-O-caffeoylquinic acid	C10468	C10468	[M-H]-	3,4-di-O-caffeoylquinic acid	4137	3934	3136	4569	4751	4146	4329	4923	4699	0.175305		38681	38421	37222	37909	37736	39826	37342	37809	37551	0.224829		35479	27843	31307	37282	34517	32969	30434	32882	34923	33048	34635	31091	0.803278		5575	3602	4095	13197	11791	12472
5280	6.727	137.021	3-hydroxybenzoic acid	C00587	C00587	[M-H]-	3-hydroxybenzoic acid	778	1009	897	1027	815	1061	1043	809	1023	0.761658		1830	2010	2189	1828	1855	2295	1833	2545	1547	0.912023		1261	1172	1374	1849	1567	1346	1551	2174	1568	1317	1851	1702	0.12009		556	511	436	798	391	376
50970	7.895	355.1	CHLOROGENIC ACID	C00852	C00852	[M+H]+	CHLOROGENIC ACID	417894	355563	297892	411196	368698	409802	343211	414689	379819	0.94005		589041	684072	708872	696444	725421	643892	642206	658025	649116	0.436927		879691	677880	871810	879809	788711	889716	681944	828529	784406	792859	809237	772659	0.215312		1081062	956739	1015800	931177	930936	963545
5115	5.78	135.048	Caffeic acid	C01481	C01481	[M-H-CO2]-	Caffeic acid	4076	3878	2784	3254	3364	3527	3288	3582	2821	0.448461		6512	6095	6058	6891	5469	6239	5343	6047	5696	0.145842		8968	5924	8039	6535	6679	7669	6438	7898	7444	7346	8003	7142	0.885204		9645	7608	8384	11211	9499	8558
31404	7.997	359.079	Rosmarinic acid	C01850	C01850	[M-H]-	Rosmarinic acid	148	243	129	257	267	158	221	268	172	0.641776		362	510	384	422	531	297	456	528	356	0.657931		630	398	873	761	366	442	844	780	776	825	410	681	0.220875		1365	1433	807	1050	780	840
35683	7.118	367.102	3-O-Feruloylquinic acid	C02572	C02572	[M-H]-	3-O-Feruloylquinic acid	10077	10605	7882	14620	9428	11091	7831	7344	7356	0.05515		62041	47791	55832	55441	60822	66740	50197	47849	49821	0.0610381		49229	32682	38344	52416	54065	34753	30333	27141	31410	38041	40430	39956	0.0715952		16596	28040	24130	27263	29124	25672
25300	6.778	251.137	Caffeoyl putrescin	C03002	C03002	[M+H]+	Caffeoyl putrescin	517833	438869	418028	419668	448045	473805	483629	490331	468034	0.265028		15147	92135	39134	84877	34274	20333	64520	67853	63516	0.39997		7513	1710	13406	8759	62566	3131	6140	2090	8529	18106	4453	2886	0.369575		400067	188365	289086	348991	324787	362239
6382	5.799	151.04	2-Hydroxyphenylacetic acid	C05852	C05852	[M-H]-	2-Hydroxyphenylacetic acid	226	344	236	323	233	257	295	237	220	0.588539		358	294	416	518	353	334	365	236	228	0.106446		387	369	432	447	375	414	321	370	486	321	316	560	0.853981		627	436	441	663	363	646
7805	7.854	167.032	Vanillic acid	C06672	C06672	[M-H]-	Vanillic acid	2587	1409	1148	2322	2175	2653	1202	1298	1186	0.0651604		148	159	127	153	148	124	153	145	150	0.500544		166	145	115	115	171	135	132	156	140	98	121	135	0.413589		339	387	344	422	879	585
32873	5.828	352.974	5-Caffeoylquinic acid	C17147	C17147	[M-H]-	5-Caffeoylquinic acid	1416	1214	948	1353	1260	1827	1318	1488	1241	0.945707		2137	1956	2415	1928	1899	2167	1807	1909	1817	0.0856473		2648	1782	2137	2482	2253	2161	2573	2473	2200	2002	2344	2140	0.772243		2587	2682	2554	3151	2848	2554
5283	7.199	137.023	Protocatechuic aldehyde	NA	NA	[M-H]-	Protocatechuic aldehyde	20242	20086	19901	19620	24675	20950	19553	19144	19061	0.188007		4491	5172	3969	4626	4624	3998	4764	4999	4816	0.207218		6412	4101	5079	4993	5339	4512	4486	4499	4763	3439	4078	4329	0.0564761		10487	7152	7815	12032	9753	9480
9716	11.041	193.05	Caffeic acid methylester	NA	NA	[M-H]-	Caffeic acid methylester	11276	10039	8136	9755	9131	12233	9631	11424	9199	0.991938		7258	8039	7221	7942	7924	8925	7026	7935	7993	0.600058		8702	6416	7921	7590	6775	7610	6724	8202	7869	6555	8195	6587	0.761423		20851	12929	16904	23944	16724	17834
46863	9.099	339.109	3-O-Coumaroylquinic Acid	NA	NA	[M+H]+	3-O-Coumaroylquinic Acid	1780	1778	1514	2543	2095	2293	1699	2302	1741	0.749602		3385	2569	3961	3609	4986	3817	2573	2656	2662	0.0542642		4782	2849	4980	4177	3854	4636	3487	3291	3494	3516	3787	4168	0.118107		684	563	725	778	794	815
48166	7.944	344.135	4-O-Beta-D-Glucosyl-Trans-4-Coumaric Acid	NA	NA	[M+NH4]+	4-O-Beta-D-Glucosyl-Trans-4-Coumaric Acid	7176	8203	6968	8994	6669	7513	5948	7395	6098	0.10718		15099	19902	15301	18510	15433	14981	16591	15219	16111	0.675929		9725	8537	11151	12859	11039	10614	8820	8125	8518	10639	9755	12342	0.30251		541	483	488	593	485	633
32879	6.823	353.007	4-O-Caffeoylquinic acid	NA	NA	[M-H]-	4-O-Caffeoylquinic acid	834	1268	1085	1095	1010	1108	1029	1122	976	0.793117		1613	1753	2522	1929	1508	1919	2599	2135	1997	0.175131		1373	1497	1707	1706	1647	2003	2217	2204	1900	1471	1985	1926	0.0636519		1374	1127	1167	1354	968	1191
35680	9.283	367.101	Chlorogenic Acid Methyl Ester	NA	NA	[M-H]-	Chlorogenic Acid Methyl Ester	1544	1531	1822	1573	1376	1637	1903	1484	1761	0.292017		2234	2064	2646	2259	2209	2199	1906	2064	2030	0.0633729		2603	2203	2440	2387	2695	2981	1989	2733	2229	2330	2580	2435	0.299584		11746	9816	10479	11423	12734	11738
8319	1.897	137.047	Hypoxanthine	C00262	C00262	[M+H]+	Hypoxanthine	1059	1490	2256	1107	1261	946	2635	2780	2874	0.00186178	0.489745	308	346	346	343	326	386	332	366	452	0.189066		374	342	360	307	326	318	432	311	366	396	375	274	0.429573		629	756	453	665	557	565
15279	2.617	243.063	URIDINE	C00299	C00299	[M-H]-	URIDINE	3842	4504	5330	4756	3516	3679	5558	6343	5354	0.0157891	0.742596	400	436	317	380	363	370	457	382	329	0.741187		418	255	400	306	340	265	328	310	357	318	378	326	0.856982		5738	4845	5134	4792	4906	4516
124271	2.067	664.121	beta-Nicotinamide adenine dinucleotide	C00003	C00003	[M+H]+	beta-Nicotinamide adenine dinucleotide	1134	979	1022	1107	761	1188	1216	1404	1391	0.0181883	0.771753	524	288	546	656	626	588	622	338	660	0.985067		731	363	321	274	213	299	487	259	723	677	249	327	0.464435		57	177	245	186	125	38
4990	1.946	135.032	Hypoxanthine	C00262	C00262	[M-H]-	Hypoxanthine	1141	1018	1104	1081	748	1021	1407	1065	1484	0.0400664	0.772624	193	200	271	249	216	236	230	279	252	0.236181		208	197	285	222	238	208	286	206	256	249	214	199	0.65971		906	2081	1967	2395	884	2016
5294	1.773	137.037	Urocanic acid	C00785	C00785	[M-H]-	Urocanic acid	85	113	99	122	108	109	120	135	129	0.0301576	0.828125	102	109	101	111	102	91	119	113	100	0.195722		114	174	125	118	121	125	83	120	161	130	131	171	0.84399		140	108	117	99	136	109
35591	7.2	298.095	5'-S-Methylthioadenosine	C00170	C00170	[M+H]+	5'-S-Methylthioadenosine	8124	7248	7807	8351	9785	8094	5998	5179	4270	0.00137975	1.59931	10888	12305	12901	11541	11862	12771	10814	11738	12310	0.458662		7199	5384	7507	8035	7780	7409	6968	6431	7137	9331	7990	8374	0.422308		18638	13082	16244	18182	17070	15369
18134	4.818	267.072	Inosine	C00294	C00294	[M-H]-	Inosine	117	151	135	147	159	159	157	142	171	0.316928		76	81	91	126	120	98	174	201	158	0.00104356	0.555347	101	52	76	74	89	77	85	104	77	80	99	96	0.167845		428	563	607	208	179	175
20327	1.68	283.067	Xanthosine	C01762	C01762	[M-H]-	Xanthosine	413	487	405	315	418	352	504	456	415	0.170195		196	196	209	193	249	202	275	283	268	0.00119346	0.753632	331	242	275	318	170	291	256	306	221	290	253	210	0.605541		313	536	545	322	266	303
67251	0.789	565.048	UDP-D-GLUCOSE	C00029	C00029	[M-H]-	UDP-D-GLUCOSE	45350	36472	48015	39768	47814	50319	44322	44949	45708	0.911889		18413	21531	18385	16749	14982	18641	14432	12481	13589	0.0113372	1.34192	12368	11381	12456	14596	14020	10542	14118	14493	13053	17772	16353	14407	0.0250878	0.835547	10834	10090	10356	16343	9392	11020
74255	0.789	565.048	UDP-Galactose	C00052	C00052	[M-H]-	UDP-Galactose	45350	36472	48015	39768	47814	50319	44322	44949	45708	0.911889		18413	21531	18385	16749	14982	18641	14432	12481	13589	0.0113372	1.34192	12368	11381	12456	14596	14020	10542	14118	14493	13053	17772	16353	14407	0.0250878	0.835547	10834	10090	10356	16343	9392	11020
42999	0.79	402.993	Uridine 5'-diphosphate	C00015	C00015	[M-H]-	Uridine 5'-diphosphate	7228	5393	9548	6258	8139	7092	9191	7692	8966	0.1883		1916	1905	1322	1282	1554	1504	1121	1098	1130	0.025992	1.4158	1548	826	797	1170	1466	1142	1342	1160	1057	1188	1333	1055	0.82633		1767	1761	1971	1860	2019	1765
31701	1.601	346.059	Adenosine-3-monophosphate	C01367	C01367	[M-H]-	Adenosine-3-monophosphate	651	790	722	603	568	603	791	870	713	0.0543591		509	668	716	533	666	725	484	413	411	0.0103301	1.4591	350	551	596	663	827	884	400	371	415	489	577	645	0.104503		312	489	509	451	278	308
15270	1.526	243.061	Pseudouridine	C02067	C02067	[M-H]-	Pseudouridine	602	522	634	531	564	435	470	488	570	0.431022		186	274	262	212	254	253	224	255	201	0.569689		252	212	216	229	170	347	272	279	313	367	363	290	0.0284771	0.7569	298	220	273	253	177	139
31222	2.659	344.039	Guanosine-3',5'-cyclic monophosphate	C00942	C00942	[M-H]-	Guanosine-3',5'-cyclic monophosphate	596	591	548	736	507	539	444	562	379	0.0750919		167	233	178	214	182	217	227	190	237	0.321746		130	128	219	160	139	173	210	195	229	206	196	206	0.00865592	0.76409	160	311	320	205	202	186
11302	1.505	152.056	Guanine	C00242	C00242	[M+H]+	Guanine	4596	3274	5605	5049	3432	3238	3866	3957	4257	0.787663		1272	1403	1287	1557	1540	1439	1508	1364	1152	0.473827		1053	1156	1093	1117	1026	1187	1615	1351	1475	1530	1254	997	0.0186997	0.806616	1009	1507	1305	1039	1156	1053
27721	4.472	284.099	Guanosine	C00387	C00387	[M+H]+	Guanosine	1795	1018	1756	1494	1179	993	1518	1537	1915	0.258575		188	247	300	271	334	304	299	349	361	0.102919		297	215	251	212	245	273	307	288	288	297	320	255	0.0223893	0.850712	907	1047	1026	761	1441	1434
31519	6.224	282.121	1-Methyladenosine	C02494	C02494	[M+H]+	1-Methyladenosine	299	284	374	329	292	271	356	345	309	0.279771		325	316	321	348	328	332	282	335	330	0.35888		343	315	368	358	395	372	421	450	423	372	458	358	0.0201828	0.86664	459	452	430	501	413	465
53367	2.745	364.065	Guanosine 5'-monophosphate	C00144	C00144	[M+H]+	Guanosine 5'-monophosphate	126	89	130	106	130	156	150	143	94	0.741055		45	48	51	41	38	41	41	42	42	0.452841		49	37	53	63	57	50	38	30	37	34	34	38	0.00155519	1.46445	115	102	115	132	124	78
22379	6.158	296.098	3'-O-Methylguanosine	NA	NA	[M-H]-	3'-O-Methylguanosine	302	211	265	339	199	272	260	315	281	0.556748		84	87	84	67	104	110	82	118	120	0.201608		90	123	117	62	103	106	113	82	88	115	122	119	0.58891		242	196	239	161	174	185
28261	4.224	268.105	Adenosine	C00212	C00212	[M+H]+	Adenosine	4716	4939	4635	4728	5991	4573	5372	5147	4825	0.600042		2975	4064	7283	4657	7299	5224	6522	6686	6728	0.223698		2088	1837	3300	3384	4064	3939	1879	1631	2087	2227	3879	3502	0.315372		13463	7954	10253	9446	7907	8384
104310	7.035	784.154	Flavin adenine dinucleotide	C00016	C00016	[M-H]-	Flavin adenine dinucleotide	1177	1458	1205	1370	1290	1139	1341	1480	1280	0.29616		1610	1408	1539	1248	1756	1631	1408	1444	1383	0.302974		1077	556	923	1050	1046	633	934	795	920	1164	1103	879	0.456361		290	208	224	284	140	259
5609	1.212	113.034	Uracil	C00106	C00106	[M+H]+	Uracil	884	932	890	1173	824	935	1005	862	946	0.980098		247	313	255	361	282	283	314	277	263	0.843924		291	209	263	225	289	182	206	280	243	366	204	292	0.494351		662	539	852	762	624	600
31857	0.71	347.07	Inosine-5'-monophosphate	C00130	C00130	[M-H]-	Inosine-5'-monophosphate	309	457	308	548	736	309	494	835	502	0.233954		316	330	1026	424	697	626	463	920	767	0.453301		603	639	587	783	623	477	1024	626	750	476	501	833	0.401444		333	719	375	432	611	472
9159	1.506	136.062	Adenine	C00147	C00147	[M+H]+	Adenine	15169	12584	18498	15349	13137	10962	15963	17164	17038	0.171045		932	1384	719	1222	966	751	1143	1179	1098	0.389532		418	332	472	672	690	408	388	472	448	469	467	513	0.546744		8391	7356	7344	8625	8595	8649
7999	3.293	127.05	Thymine	C00178	C00178	[M+H]+	Thymine	177	157	157	149	195	189	164	189	226	0.215025		134	141	140	134	153	152	128	139	132	0.130331		139	121	134	115	133	134	164	131	146	124	136	145	0.119554		185	215	209	208	186	156
18058	6.694	266.088	2'-Deoxyguanosine	C00330	C00330	[M-H]-	2'-Deoxyguanosine	188	341	338	365	217	360	233	320	346	0.972685		1663	2306	2138	2095	1847	1983	2223	1972	1668	0.775209		2390	1480	2236	1751	1176	2087	2266	2345	2315	2188	2161	1747	0.164225		125	44	112	192	67	95
6210	1.511	112.054	Cytosine	C00380	C00380	[M+H]+	Cytosine	900	646	1280	893	731	555	791	799	840	0.879716		94	131	107	119	105	106	117	106	87	0.489208		96	47	79	95	106	64	116	63	95	92	113	92	0.269457		647	432	495	486	498	533
6183	1.965	151.027	Xanthine	C00385	C00385	[M-H]-	Xanthine	322	301	300	339	334	349	344	332	326	0.461118		104	107	100	119	125	109	116	118	131	0.131762		128	182	132	141	148	136	127	176	173	103	166	92	0.776707		750	1695	1036	855	364	494
24085	1.483	244.091	Cytidine	C00475	C00475	[M+H]+	Cytidine	1664	1303	2092	1613	1057	950	1722	1692	1668	0.36449		219	235	219	218	328	221	216	250	174	0.399904		197	136	225	208	192	187	154	181	140	224	187	152	0.33438		1365	812	948	1018	1039	1048
28015	5.739	328.045	3',5'-Cyclic AMP	C00575	C00575	[M-H]-	3',5'-Cyclic AMP	1396	1369	1406	1979	1017	1359	1156	1344	1391	0.537749		114	207	121	215	191	92	141	99	137	0.381996		207	154	117	129	156	162	177	123	242	168	126	159	0.604385		324	598	742	603	513	407
3054	1.486	112.052	Creatinine	C00791	C00791	[M-H]-	Creatinine	37	64	33	47	60	41	64	59	48	0.258105		53	63	57	52	53	36	55	58	48	0.821961		33	39	30	34	63	60	44	64	37	59	38	62	0.358572		27	23	55	32	26	50
31210	5.442	344.032	Guanosine cyclic monophosphate	C00942	C00942	[M-H]-	Guanosine cyclic monophosphate	251	110	135	129	115	135	190	141	164	0.576743		124	112	130	201	110	133	136	105	82	0.265081		101	134	98	104	157	144	113	121	103	94	132	97	0.301746		84	88	124	86	82	90
17800	8.823	204.124	Isopentenyladenine	NA	NA	[M+H]+	Isopentenyladenine	71	101	93	98	113	113	93	139	155	0.0840024		122	109	94	103	83	98	123	100	94	0.684963		146	134	135	130	109	105	147	154	169	153	113	126	0.137345		179	117	126	127	128	136
19975	6.2	281.085	2'-O-Methylinosine	NA	NA	[M-H]-	2'-O-Methylinosine	137	248	114	123	103	173	124	144	134	0.643901		186	180	158	163	164	144	144	145	172	0.300931		251	147	248	191	201	174	209	188	189	217	247	161	0.993719		116	135	197	211	185	207
44307	2.894	330.059	Adenosine 3':5'-cyclicmonophosphate	NA	NA	[M+H]+	Adenosine 3':5'-cyclicmonophosphate	230	288	238	339	383	420	533	262	304	0.509985		40	52	51	52	44	58	56	53	58	0.163889		61	51	59	39	41	52	42	34	48	50	46	54	0.32385		168	120	176	225	211	71
24791	6.758	310.117	N2,N2-Dimethylguanosine			[M-H]-	N2,N2-Dimethylguanosine	220	346	279	366	264	312	427	300	262	0.511445		285	216	231	365	269	284	249	277	311	0.908167		372	288	257	248	261	235	424	424	264	282	262	410	0.11731		158	135	136	148	110	117
20732	11.655	285.037	3',4',5,7-tetrahydroxyflavone	NA	NA	[M-H]-	3',4',5,7-tetrahydroxyflavone	627	573	665	653	727	629	443	499	391	0.000909912	1.45311	136	122	189	185	206	210	126	144	205	0.564939		187	146	148	123	158	151	128	175	166	139	123	128	0.482781		77	62	83	164	99	102
35889	12.691	299.126	3-Hydroxy-3',4'-Dimethoxyflavone	NA	NA	[M+H]+	3-Hydroxy-3',4'-Dimethoxyflavone	330	362	360	385	342	326	335	355	386	0.650011		313	331	308	634	371	352	1357	380	802	0.0539788		403	371	520	354	353	458	450	371	354	330	375	402	0.380554		319	339	347	306	363	421
28419	14.154	269.08	3-Hydroxy-3'-methoxyflavone	NA	NA	[M+H]+	3-Hydroxy-3'-methoxyflavone	139	83	60	83	53	115	115	137	154	0.0619968		58	44	62	50	54	58	60	62	69	0.065386		56	57	47	59	53	61	58	58	60	58	56	61	0.1936		60	74	68	61	57	52
25720	12.098	315.052	3-methylquercetin	C10084	C10084	[M-H]-	3-methylquercetin	120558	138084	105630	108876	107312	134163	148511	151870	143880	0.0122134	0.804283	16407	26770	16393	15860	18655	19782	24232	24879	23872	0.0665028		12626	8547	7713	10597	6217	8856	7572	10004	7783	14141	16686	14666	0.167843		1158	1323	1566	700	2312	1483
79462	7.61	593.146	Kaempferol-3-Glucoside-3''-Rhamnoside	NA	C05903	[M-H]-	3''-O-L-Rhamnopyranosylastragalin	164	177	180	213	198	190	19609	15313	14345	1.21143e-06	0.0113869	361	272	288	274	295	296	916	745	631	8.46788e-05	0.389616	405	336	385	457	318	337	387	363	412	353	336	314	0.648352		229	185	254	289	233	259
27919	11.787	285.077	Calycosin	C01562	C01562	[M+H]+	Calycosin	64	69	78	80	67	64	68	66	92	0.491381		61	47	56	52	43	61	52	45	49	0.345459		39	42	39	61	49	37	46	45	32	45	27	36	0.253907		135	164	236	261	277	291
36364	13.49	301.069	Chrysoeriol	C04293	C04293	[M+H]+	Chrysoeriol	4781	5547	5422	5414	5291	5911	6827	7054	6944	0.00023132	0.777095	502	900	625	635	688	649	766	914	772	0.116107		420	329	476	412	261	442	310	392	314	507	567	461	0.527685		117	149	142	139	234	146
113962	8.191	611.154	Cyanidin-3,5-di-O-glucoside	C08639	C05905	[M]+	Cyanidin-3,5-di-O-glucoside	5618	6885	8038	10436	7877	6085	9802	7131	8961	0.356252		5206	6016	6045	5878	6169	5107	5314	5746	5160	0.304389		7918	5728	8492	6423	4956	6872	7507	8683	8643	8407	6636	8566	0.0617546		635	494	715	549	622	641
75657	9.876	449.109	Cyanidin-3-glucoside	C08604	C05905	[M]+	Cyanidin-3-glucoside	34242	39452	34843	51875	43368	44356	44864	47773	50635	0.163706		40173	50676	47454	42731	48079	45303	43448	44666	46752	0.751428		44815	33849	54417	44783	35715	40337	44885	49825	52089	47607	42310	52565	0.120042		271	259	377	177	418	370
75658	9.118	449.109	Cyanidin-3-O-galactoside	C08647	C05905	[M]+	Cyanidin-3-O-galactoside	3566	4867	4461	3902	3679	3759	6949	7025	6806	3.35498e-05	0.583109	283	334	275	264	238	239	315	274	284	0.433583		297	236	368	238	225	334	322	294	303	234	260	257	0.869902		139	106	112	102	139	112
82374	9.182	609.146	Delphinidin-3-O-(6''-O-alpha-rhamnopyranosyl-beta-glucopyranoside)	NA	C05908	[M-2H]-	Delphinidin-3-O-(6''-O-alpha-rhamnopyranosyl-beta-glucopyranoside)	2397991	2646412	2307201	2829100	2446940	2537187	2356681	2256740	2139714	0.0542326		2890184	2903052	3069591	2935175	3040293	3026858	2777150	2848050	2858484	0.01863	1.05291	3362618	2557293	3596415	3123419	2381411	2742345	2932521	2767762	2821896	3158578	2652196	2938093	0.700533		29091	28256	28099	18287	36720	26853
79620	9.379	465.105	Delphinidin-3-O-beta-glucopyranoside	NA	C05908	[M]+	Delphinidin-3-O-beta-glucopyranoside	130740	131019	129122	159869	136379	131841	124135	121323	130980	0.172193		152755	176266	180293	182457	186249	185497	163390	168677	166294	0.184405		190862	157405	207959	183922	146635	172470	183508	159843	184089	205101	163954	193604	0.666212		1097	1038	1178	649	1620	1169
72024	9.68	593.17	Didymin	NA	NA	[M-H]-	Didymin	451362	561323	470494	656600	517300	538599	601840	580653	556398	0.32773		525447	609432	612604	609601	609494	555232	558505	552762	547947	0.174106		557349	439692	625385	458400	404781	477172	564133	572074	612548	610936	491545	539055	0.0931606		3709	3441	3656	2479	6055	4628
21082	10.293	287.056	Dihydrokaempferol	C00974	C00974	[M-H]-	Dihydrokaempferol	8294	10205	8903	10159	9026	9721	11730	12632	12691	0.000588046	0.759831	590	674	678	670	670	691	497	686	559	0.0957467		441	516	414	550	411	410	515	482	454	527	375	530	0.514045		531	547	461	475	571	497
21081	11.418	287.056	Eriodictyol	C05631	C05631	[M-H]-	Eriodictyol	16357	15137	21702	17029	24546	19404	27304	27749	29088	0.00423285	0.678474	1266	1374	1302	1273	1367	1352	1303	1390	1297	0.83206		1441	1384	1282	1296	1360	1225	1462	1339	1440	1205	1154	1207	0.6394		1269	1298	1399	1565	1395	1482
51574	9.615	449.106	Eriodictyol-7-O-glucoside	NA	C05631	[M-H]-	Eriodictyol-7-O-glucoside	16869	10049	16812	13892	20563	23184	23973	25358	33103	0.0159928	0.614849	2899	2432	2516	3491	2686	2556	2883	2250	2648	0.540269		2627	1737	2618	2682	1390	2490	936	2106	2404	1987	2197	2315	0.416693		362	317	331	383	254	284
25209	12.93	271.061	Genistein	C06563	C06563	[M+H]+	Genistein	63	70	60	61	64	63	50	68	63	0.464103		33	48	34	24	40	23	33	41	52	0.255961		113	34	74	68	45	83	66	40	45	43	64	70	0.270564		63	63	69	84	92	62
48544	9.634	433.081	guajavarin	NA	NA	[M-H]-	guajavarin	933	1290	997	1233	881	850	952	936	945	0.464082		1820	1558	1965	1555	2024	1660	1935	1542	1683	0.769383		2984	2296	3039	2466	1597	2388	1744	1446	1780	2516	1390	2030	0.0404362	1.3543	189	302	215	278	192	278
114026	9.397	611.19	Hesperidin	C09755	C09755	[M+H]+	Hesperidin	503295	505539	574080	655036	583373	573720	494233	537057	526206	0.221458		659061	689544	756403	747807	756727	783144	729601	719955	719209	0.755324		739580	672795	860977	788172	633249	677385	769039	660104	729976	825394	771130	775419	0.536989		4894	5020	5461	2862	6989	5608
49215	9.399	463.09	Hyperoside	C10073	C10073	[M-H]-	Hyperoside	83696	110474	96769	108149	95926	105121	98083	99530	85540	0.422575		51700	48375	49836	45829	51748	50530	38738	40091	41038	0.000246128	1.24312	55145	39141	61037	41711	32673	40956	44529	38221	44080	45445	41479	42510	0.605583		492	554	539	476	885	712
36096	7.824	369.079	Isofraxoside	NA	NA	[M-H]-	Isofraxoside	317	238	227	464	377	292	234	242	293	0.290032		2360	1352	2228	2191	2373	2569	1791	1770	1940	0.221491		2620	1991	3044	3028	2362	2971	2978	1934	2670	2794	3569	2948	0.611178		25119	23567	23197	55714	30982	37957
22888	13.252	299.055	isokaempferide	C05902	C05902	[M-H]-	isokaempferide	10909	13906	12686	11820	10444	12488	15350	14994	14680	0.00608896	0.802383	893	1810	1321	1384	1474	1498	1354	1629	1578	0.529522		610	685	863	733	486	712	476	728	731	995	1083	938	0.199553		171	198	274	190	292	222
76127	9.619	451.121	Isookanin-7-glucoside	NA	NA	[M+H]+	Isookanin-7-glucoside	3952	2373	4429	3556	5586	5899	5672	6621	8251	0.0284638	0.627799	751	879	562	489	523	509	638	769	744	0.352696		511	404	624	579	553	457	413	466	415	441	415	476	0.0380345	1.19117	96	69	72	73	75	79
54223	10.146	463.095	Isoquercetrin	NA	NA	[M-H]-	Isoquercetrin	1382	1777	1322	1742	1342	1681	1317	1406	1140	0.108248		2413	2106	2299	2341	2499	2259	1973	2394	2123	0.213273		3316	2072	3205	2249	1447	2160	1758	1523	1729	2468	1600	1995	0.114556		181	158	200	210	159	182
79615	8.801	465.101	Isoquercitrin	C21854	C21854	[M+H]+	Isoquercitrin	6029	6901	5714	6070	5155	6072	8600	9029	7792	0.000547967	0.706916	573	898	612	636	706	651	806	740	725	0.310802		672	475	597	545	412	542	569	724	754	724	800	746	0.0045039	0.751216	146	139	130	151	169	148
40788	13.302	317.064	Isorhamnetin	C10084	C10084	[M+H]+	Isorhamnetin	3109	4563	3809	3276	3021	3472	8043	8391	7515	7.78811e-06	0.443651	378	615	551	321	478	536	477	508	494	0.849466		283	246	267	289	215	358	246	480	187	427	383	424	0.141173		244	210	191	196	232	167
57181	10.051	477.108	Isorhamnetin 3-galactoside	NA	C10084	[M-H]-	Isorhamnetin 3-galactoside	10724	12399	10939	13941	12063	13293	11340	11113	11578	0.285376		1225	1102	1168	1139	1266	1235	964	1195	1299	0.641156		1783	1328	1840	1759	953	1645	1291	1015	1478	1265	1286	1432	0.130323		180	288	234	242	236	256
83182	9.961	479.118	Isorhamnetin-3-O-glucoside	NA	C10084	[M+H]+	Isorhamnetin-3-O-glucoside	6443	6169	5725	7317	6084	7386	6111	6658	5919	0.523074		2085	2283	2257	2459	2434	2347	2367	2300	2214	0.848411		4330	3028	4655	3514	2045	3318	3173	2395	3244	3053	2623	3132	0.210966		45	55	70	66	64	74
121142	9.975	647.155	Isorhamnetin-3-O-rutinoside	NA	C10084	[M+Na]+	Isorhamnetin-3-O-rutinoside	3955	5063	4620	4915	4514	5061	5381	6172	6068	0.00566076	0.798139	1713	1721	1758	1870	1963	1707	1794	1733	1543	0.256278		2398	2319	2835	2208	1552	2130	1650	1540	1828	1966	1923	1945	0.0417384	1.23867	48	55	95	55	69	75
108745	8.184	755.208	Kaempferol 3-Rutinoside 4'-Glucoside	NA	C05903	[M-H]-	Kaempferol 3-Rutinoside 4'-Glucoside	95038	114937	98576	134989	106651	117132	151516	153382	146618	0.00289664	0.73898	27065	34305	30603	30647	32756	28306	25565	21942	25050	0.00836034	1.26578	29383	27283	29521	23796	20636	28830	33445	44059	39346	30118	32359	32591	0.00737444	0.752409	258	465	471	292	1108	802
51179	9.945	447.098	Kaempferol-3-O-glucoside	C12249	C05903	[M-H]-	Kaempferol-3-O-glucoside	17791	24833	16690	23483	22708	20063	21998	22339	20675	0.719079		5553	5965	6675	6120	7587	5425	5313	5573	5031	0.104591		5633	4530	7277	5217	3763	4996	6404	4518	6516	6148	4608	5546	0.536583		209	255	208	262	299	288
79468	9.681	593.155	Kaempferol-3-O-rutinoside	C21833	C05903	[M-H]-	Kaempferol-3-O-rutinoside	457368	561919	470197	670072	518185	542580	604974	583910	560254	0.354146		526745	613855	613393	609005	609699	556173	562937	554645	548971	0.190355		567867	440288	629217	479630	405820	476907	569362	572221	615720	616509	491064	540082	0.1154		3695	3431	3612	2465	6095	4571
110548	7.933	595.166	Keracyanin	C08620	C08620	[M]+	Keracyanin	489	576	489	606	686	383	72093	72404	63955	2.25207e-09	0.00774519	433	455	496	482	406	446	3203	3073	3318	1.81534e-10	0.141651	618	387	496	433	487	475	431	565	454	400	357	385	0.272947		177	237	255	279	621	371
46508	9.94	447.098	luteolin-7-glucoside	C03951	C03951	[M-H]-	luteolin-7-glucoside	17791	24833	16690	23483	22708	20063	21998	22339	20675	0.719079		5553	5965	6675	6120	7587	5425	5313	5573	5031	0.104591		5633	4530	7277	5217	3763	4996	6404	4518	6516	6148	4608	5546	0.536583		209	255	208	262	299	288
79461	8.194	593.145	Luteolin-7-O-Beta-Rutinoside;	NA	C01514	[M-H]-	Luteolin-7-O-Beta-Rutinoside;	3704	4696	3827	5292	3853	4546	6077	6055	4980	0.0169533	0.757305	1310	1390	1253	1321	1405	1233	944	1042	958	0.000162707	1.34375	1430	1338	1256	986	1160	1350	1620	1878	1717	1500	1396	1440	0.00668933	0.787352	193	212	182	214	184	180
25635	12.865	273.077	naringenin	C00509	C00509	[M+H]+	naringenin	1618	1458	1390	1579	1569	1917	1617	1724	1691	0.448825		132	154	138	85	96	98	86	127	104	0.550383		127	56	106	75	81	105	82	91	115	81	105	136	0.480659		94	86	106	175	157	161
48558	10.354	433.115	naringenin-7-O-glucoside	C09099	C09099	[M-H]-	naringenin-7-O-glucoside	6691	4808	6411	6397	5931	7000	9373	9449	11946	0.000796467	0.605142	463	528	451	863	639	563	565	639	626	0.790848		856	589	1100	741	530	806	608	566	575	770	498	686	0.128009		180	203	216	175	135	174
79849	9.683	595.16	neoeriocitrin	C09805	C09805	[M-H]-	neoeriocitrin	36328	44426	38054	52857	38465	39421	49077	46441	41638	0.330518		41673	46467	50808	48858	50372	41274	40837	43737	43945	0.196179		46503	33766	49696	38541	32352	35782	44713	46480	47449	49324	36696	44070	0.147503		519	403	468	436	750	575
82377	8.96	609.149	Panasenoside	NA	NA	[M-H]-	Panasenoside	30512	45149	39173	33041	31762	26475	62833	60642	54412	0.000696485	0.579334	2372	2522	1994	2015	1924	2899	1662	2047	2416	0.390832		3074	2347	2139	3039	2173	2681	2211	2005	2590	2705	1543	2363	0.193195		1119	271	252	474	625	388
22881	12.883	299.048	Peonidin	C08726	C08726	[M-2H]-	Peonidin	250	221	200	190	208	214	277	257	248	0.0108235	0.820332	98	140	170	108	123	123	162	140	150	0.177816		190	150	132	150	146	143	131	172	166	133	150	115	0.558421		106	107	131	137	96	130
83180	10.212	479.117	Petunidin 3-galactoside	C01514	C01514	[M]+	Petunidin 3-galactoside	3533	3718	3383	4012	3457	4168	2987	3932	3408	0.335651		542	477	447	567	497	488	448	470	537	0.586848		945	597	895	670	462	714	607	515	543	556	505	565	0.0539506		36	41	51	39	45	32
49124	10.476	435.13	Phloridzin	C01604	C01604	[M-H]-	Phloridzin	2600	2688	2398	2742	2433	2454	2698	3118	3037	0.0130508	0.864961	2529	2698	2661	2491	2611	2632	2238	2677	2548	0.273004		3013	1992	3274	2845	2111	2119	2141	2216	2235	2903	2023	2222	0.321713		477	330	422	562	346	403
92179	9.885	595.195	Poncirin	C09830	C09830	[M+2H]2+	Poncirin	144704	153882	146619	196590	168727	181525	184671	180920	199859	0.117794		165617	191806	200595	180065	215235	174718	166269	203611	190982	0.937909		189135	150331	215454	191675	146869	179232	202319	202727	219309	202422	178573	199283	0.0959099		1791	1590	1805	1156	2241	1868
72072	10.344	435.129	Prunin	C09099	C09099	[M+H]+	Prunin	2328	1536	2723	2392	2159	2804	3640	4373	5186	0.0012645	0.528146	230	306	263	243	271	284	286	299	288	0.179445		491	356	518	465	329	435	344	310	345	305	235	392	0.0146936	1.34335	129	174	105	152	125	78
23249	11.747	301.031	Quercetin	C00389	C00389	[M-H]-	Quercetin	11552	14555	15513	10798	11267	13376	29550	27679	28149	3.94398e-06	0.451293	2952	2932	3616	2295	3005	2900	2874	2851	2683	0.579437		2180	1045	2259	1469	1341	2343	1424	1686	1416	2011	1524	1772	0.596663		132	105	117	133	142	113
28218	13.471	329.065	Quercetin 3,7-dimethyl ether	C01265	C01265	[M-H]-	Quercetin 3,7-dimethyl ether	61769	73458	51994	64093	50489	60435	84814	90523	83292	0.00168768	0.700304	7109	12019	7524	7963	9779	9451	13070	12911	11637	0.0162528	0.715681	6759	5146	5047	6980	3543	5596	4094	6118	4760	9344	9636	8287	0.194815		584	1062	903	454	1314	890
117283	7.819	627.154	Quercetin-3,4'-O-di-beta-glucopyranoside	NA	C00389	[M+H]+	Quercetin-3,4'-O-di-beta-glucopyranoside	46661	49554	46287	56835	47641	53505	47926	50388	43906	0.374097		12730	15471	13801	14416	16139	13986	11482	12448	12182	0.0159285	1.19826	15365	13746	19332	17132	13181	17444	14313	18724	17645	18135	15336	16311	0.564355		123	255	290	111	390	458
117284	8.792	627.155	Quercetin-3,4'-O-di-beta-glucoside	NA	C00389	[M+H]+	Quercetin-3,4'-O-di-beta-glucoside	15096	17639	13951	17221	13360	14896	22117	25512	23275	0.000259155	0.649914	1430	2226	1762	1582	1874	2004	1991	1913	1886	0.520736		968	811	1314	931	581	1810	1280	1537	1755	2561	2299	2204	0.00882015	0.551306	74	44	60	57	165	101
138968	9.392	757.208	Quercetin-3-O-alpha-L-rhamnopyranosyl(1-2)-beta-D-glucopyranoside-7-O-alpha-L-rhamnopyranoside	NA	C00389	[M+H]+	Quercetin-3-O-alpha-L-rhamnopyranosyl(1-2)-beta-D-glucopyranoside-7-O-alpha-L-rhamnopyranoside	2255	2145	1690	2682	2461	2308	1806	1994	1576	0.0673048		3219	2869	3433	3242	3187	3348	3306	3128	3514	0.489198		4969	3237	5427	4613	2790	3642	3468	2940	3282	3927	3380	4505	0.298053		15	24	20	15	17	16
62651	8.919	505.095	Quercetin-3-O-beta-glucopyranosyl-6'-acetate	NA	C00389	[M-H]-	Quercetin-3-O-beta-glucopyranosyl-6'-acetate	10178	12080	8842	10591	9817	10478	9280	7702	7314	0.0203239	1.27564	2161	1604	1740	1913	2064	1848	1390	1210	1409	0.00371923	1.41307	3070	2279	4211	2115	1619	2212	2677	2247	2842	2818	2421	2710	0.930453		217	398	339	409	314	269
141285	7.814	773.214	quercetin-3-O-glc-1-3-rham-1-6-glucoside	NA	C00389	[M+H]+	quercetin-3-O-glc-1-3-rham-1-6-glucoside	134836	155469	139842	177884	157320	173897	142368	167247	155267	0.893588		25937	31882	28041	31087	29796	30268	22006	23978	25902	0.00759483	1.23119	26344	23064	25833	25357	22483	29328	31570	37270	33810	30945	32413	30262	0.00050255	0.776527	184	500	536	215	881	738
75656	9.392	449.108	Quercitrin	C01750	C01750	[M+H]+	Quercitrin	7241	7968	8059	9417	8286	8099	7930	7890	8552	0.906127		8462	10910	9922	10233	10680	11027	9919	10124	9726	0.636887		12165	9332	12026	11581	8676	10687	11248	10291	9966	11489	10174	10718	0.883858		128	123	125	108	176	139
87675	9.041	639.158	Rhamnetin 3-Sophoroside	NA	C10176	[M-H]-	Rhamnetin 3-Sophoroside	3033	4212	2717	3328	2786	2919	3458	3596	2996	0.617767		375	379	289	305	312	303	264	320	280	0.174425		407	376	443	389	375	351	416	355	360	377	289	263	0.109135		134	152	227	157	152	139
69287	10.3	577.153	Rhoifolin	C12627	C12627	[M-H]-	Rhoifolin	497	930	553	1260	803	647	549	735	880	0.748415		1316	1025	1044	1283	1263	1379	1055	1010	1231	0.264989		1016	665	1147	1115	776	996	1135	867	1065	1124	749	995	0.722302		436	623	529	509	459	448
113965	9.39	611.158	Rutin	C05625	C05625	[M+H]+	Rutin	507686	507808	576798	659359	587190	579067	496218	541179	530133	0.221271		665491	694131	759018	753724	764704	789348	734603	734809	727701	0.85528		747748	678041	866367	794445	637338	685722	777450	669928	734246	832183	776753	780925	0.528381		4891	5066	5493	2853	7080	5663
21982	9.317	303.049	taxifolin	C01617	C01617	[M-H]-	taxifolin	221663	209672	274415	217099	225869	238981	362998	353739	378608	3.95944e-05	0.633453	1004	3664	2320	3603	1023	3761	2035	2880	2113			262	406	293	609	450	351	305	586	564	609	338	474			246	316	338	213	2053	1110
80120	7.733	467.119	Taxifolin-3-Glucoside	NA	C01617	[M+H]+	Taxifolin-3-Glucoside	19415	13064	18276	19395	20676	22544	16372	20878	24535	0.512045		1092	1250	1261	1040	1227	1344	962	881	883	0.0041505	1.32318	1180	703	1150	1092	928	1242	1273	1102	1001	1166	969	982	0.737059		117	116	128	160	132	119
48863	10.835	461.11	Tectoridin	C10533	C10533	[M-H]-	Tectoridin	1757	1713	1356	1726	1567	1575	1910	2047	2418	0.00669587	0.760314	385	725	459	546	628	547	526	559	494	0.771488		481	375	569	547	483	565	475	422	542	414	616	567	0.954008		127	126	115	158	143	163
79456	9.677	593.12	tiliroside	NA	NA	[M-H]-	tiliroside	415781	462128	414678	610545	467225	478771	532496	520088	503144	0.345765		466026	578292	537622	480477	527812	456729	500830	503693	479361	0.661989		505993	402084	567005	448473	365929	408932	525331	476409	547007	550203	441639	473472	0.169562		3323	3136	3140	2271	5278	4219
5908	10.478	144.046	Indole-3-carboxaldehyde	C00294	C00294	[M-H]-	Indole-3-carboxaldehyde	4751	2890	3176	4098	4146	4246	2491	3009	2802	0.0364061	1.4037	669	848	732	801	718	491	727	886	986	0.123129		376	293	390	611	499	414	569	450	456	462	323	387	0.853477		1693	1490	1598	1127	1289	1293
58242	6.781	382.17	Cis-Zeatin-o-glucoside	C15546	C15546	[M+H]+	Cis-Zeatin-o-glucoside	1737	1102	1274	1517	1376	1374	887	771	671	0.0025347	1.79906	1676	977	1546	1496	1816	2217	1409	1730	1761	0.963738		3184	2883	3459	3593	3014	3039	3421	3166	3249	3638	2991	3472	0.40809		506	412	492	366	498	326
9502	7.592	139.039	Salicylic acid	C00805	C00805	[M+H]+	Salicylic acid	583	830	631	637	799	660	521	549	613	0.0776444		852	905	875	739	966	913	659	764	751	0.0212161	1.20745	1050	698	1025	718	1030	1089	572	610	758	750	1245	755	0.237957		1297	1374	1259	1599	1353	1361
15899	12.887	190.086	3-Indolepropionic acid	NA	NA	[M+H]+	3-Indolepropionic acid	77	75	43	35	93	80	47	63	161	0.419751		84	38	84	304	213	83	44	256	99	0.986082		111	268	114	65	57	399	128	210	80	322	64	68	0.74059		64	90	70	49	52	52
8598	9.712	174.055	INDOLEACETIC ACID	C00954	C00954	[M-H]-	INDOLEACETIC ACID	265	233	413	320	230	316	307	452	413	0.10152		82	69	85	97	56	129	107	141	81	0.256177		67	84	75	43	50	52	63	52	71	38	49	68	0.56207		226	237	305	258	373	225
27640	15.319	264.196	Tramadol	C07153	C07153	[M+H]+	Tramadol	5970	4246	5337	3486	3755	6007	7390	8874	10068	0.00209792	0.546882	165	149	129	164	152	182	196	269	197	0.01243	0.710725	145	168	195	190	129	119	130	99	90	158	175	233	0.69597		64	71	83	79	108	95
15047	10.514	241.071	lumichrome	C01727	C01727	[M-H]-	lumichrome	190	217	217	226	213	288	294	351	343	0.00266906	0.683704	230	190	185	181	146	203	145	200	205	0.786668		189	177	178	183	225	149	163	152	205	177	159	155	0.272033		223	331	318	508	388	300
2141	4.184	94.0298	3-Hydroxypyridine	NA	NA	[M-H]-	3-Hydroxypyridine	30	46	49	52	52	34	70	70	52	0.0224136	0.684896	50	33	52	34	46	34	30	86	41	0.41081		26	23	38	26	37	45	19	64	22	38	38	35	0.648032		84	58	82	49	76	84
15272	2.614	243.062	Spongouridine	NA	NA	[M-H]-	Spongouridine	3842	4496	5330	4764	3516	3671	5550	6351	5350	0.016127	0.742537	497	449	317	527	581	637	483	519	345	0.508525		694	426	530	306	704	584	555	530	659	440	528	338	0.685038		5738	4845	5134	4792	4906	4516
37721	15.073	305.247	Ent-17-Hydroxy-16beta-Kauran-19-Al	NA	NA	[M+H]+	Ent-17-Hydroxy-16beta-Kauran-19-Al	709835	609227	618776	659883	583394	727433	703945	854735	870724	0.0144634	0.804425	73783	122664	67367	94556	94872	85469	131686	126704	120050	0.0182888	0.711752	77836	53169	73063	81006	50498	71299	43029	52986	68920	95303	90620	87430	0.620994		6261	8821	8429	2687	14544	8732
76868	10.178	579.202	S(8-8)S hexoside	NA	NA	[M-H]-	S(8-8)S hexoside	2653	2439	2169	2669	2457	2676	2280	1952	2272	0.0423279	1.15798	2364	1936	2092	2038	2520	2404	2236	1926	1964	0.271677		6220	3792	6403	5801	3510	4691	4982	4698	4452	4006	3091	4378	0.195922		638	559	773	709	404	617
76873	8.964	579.212	Acanthoside B	C10890	C10890	[M-H]-	Acanthoside B	665	510	650	751	588	609	539	477	478	0.0353017	1.26272	2096	1399	1774	1459	1692	2178	1657	1740	1661	0.688588		3677	2788	5091	5069	3276	3540	3863	4205	4009	4502	3106	3506	0.926609		283	283	275	343	312	306
71743	9.054	553.235	Pantethine	C12661	C12661	[M-H]-	Pantethine	851	875	666	880	893	929	666	637	672	0.0115266	1.28962	367	323	312	325	443	332	378	376	440	0.18485		585	504	597	538	441	444	548	574	623	579	577	551	0.0826333		252	316	264	323	314	263
40435	7.429	341.085	Esculin	C09264	C09264	[M+H]+	Esculin	768	715	555	913	819	760	534	585	507	0.0220277	1.39299	3215	3300	3237	3433	3877	3906	3227	3272	3400	0.344359		5533	4008	5516	5487	4640	5351	5156	5011	5043	5052	5148	5378	0.875574		1132	876	1060	1127	1071	1019
3687	8.472	121.03	4-Hydroxybenzaldehyde	C00633	C00633	[M-H]-	4-Hydroxybenzaldehyde	5923	4514	5164	4711	6484	6322	3816	3767	4261	0.0181431	1.39809	1111	1273	1060	1322	1266	1127	989	1191	1300	0.715578		819	660	837	797	845	687	837	737	667	917	871	746	0.677363		4548	3742	4078	6891	5206	5125
48183	11.771	344.149	Feruloyl O-methyldopamine	NA	NA	[M+H]+	Feruloyl O-methyldopamine	1059	1223	1004	1460	1466	1148	777	743	952	0.0149296	1.48867	1242	836	1084	1592	1148	1164	581	679	562	0.00644874	1.93908	1292	589	915	1330	1660	1075	683	1350	1229	1246	1265	979	0.922719		21073	36655	28327	42428	38448	39368
66967	16.871	415.212	Niranthin	NA	NA	[M+2H]2+	Niranthin	28570	26022	30891	34011	40233	39622	27916	27259	34624	0.415827		31913	40005	29427	47230	41262	48426	47631	50116	63625	0.0419441	0.738241	59717	53915	55325	49902	35995	38372	37167	58494	47802	53023	50860	50296	0.882961		54057	35800	37461	41577	36655	40020
48253	16.17	344.227	Hydroxybutorphanol	NA	NA	[M+H]+	Hydroxybutorphanol	3607	3356	2747	3047	3138	3840	3168	3882	4870	0.131313		1195	1483	1173	1374	1258	1280	1446	1545	1480	0.0298052	0.86815	1316	1170	1178	1555	1364	1443	1018	1040	1035	1501	1803	1708	0.93632		244	394	382	171	425	289
8646	0.822	179.057	Inositol	C00137	C00137	[M-H]-	Inositol	53654	40111	49160	46558	46441	44084	46515	36862	37579	0.104735		65566	67112	58676	59177	65044	66417	70427	71219	69762	0.0193888	0.903447	81186	80453	86674	81941	68743	82018	78761	63908	65389	81275	73015	93313	0.427582		9296	10638	9660	6761	8423	8632
7990	6.791	127.037	Maltol	C11918	C11918	[M+H]+	Maltol	783	1136	1034	1293	1241	943	1308	1411	1270	0.0643803		214	211	200	194	214	202	200	170	187	0.0322184	1.10862	207	180	193	202	196	201	211	202	215	236	203	202	0.0466431	0.929078	252	197	258	188	261	210
30133	7.433	339.072	Aesculin	C09264	C09264	[M-H]-	Aesculin	3218	3733	3188	4801	4284	4691	3107	3180	3203	0.0950853		20498	17697	20998	19261	22718	20643	17371	17577	17606	0.0286034	1.15895	21745	19613	23164	23365	21257	24113	25699	26192	22065	26646	23906	23993	0.0268168	0.897347	6401	6316	6276	8579	6108	6037
86786	8.637	681.235	Pinoresinol diglucoside	NA	NA	[M-H]-	Pinoresinol diglucoside	2744	3251	2593	2769	3238	3801	2940	2500	2801	0.296723		4172	5450	4841	5361	5529	5381	4143	4021	4371	0.0216708	1.22593	5043	4217	5037	4655	5287	5223	4777	5033	4846	4008	4593	4272	0.187528		185	229	204	331	187	254
69426	8.208	425.14	Icariside F2	NA	NA	[2M+H]+	Icariside F2	294	196	191	316	232	292	291	236	425	0.233826		3390	2144	3581	2648	3847	2855	1982	2165	2313	0.0485884	1.42918	5416	4108	5293	5005	5170	6808	4695	5777	5803	4792	7575	6231	0.381386		3910	7367	6663	5471	2856	3462
40060	11.57	314.139	feruloyltyramine	C02717	C02717	[M+H]+	feruloyltyramine	10056	11966	12089	11710	14926	13205	13979	14477	15894	0.0505617		12306	9049	12058	16657	11333	15512	7736	9482	8107	0.0375561	1.51856	6649	5017	5114	8172	13408	7472	6078	9092	7501	8661	9724	6615	0.830355		129629	175542	163537	299670	241121	286717
26033	13.279	316.189	Nateglinide	C12508	C12508	[M-H]-	Nateglinide	161	128	132	140	166	177	142	127	129	0.189123		52	80	52	74	54	76	54	120	76	0.252974		40	36	61	45	35	60	81	57	46	59	73	72	0.0260765	0.713918	59	59	86	48	46	58
18114	6.758	206.044	Xanthurenic acid	C02470	C02470	[M+H]+	Xanthurenic acid	166	299	158	197	245	176	225	214	187	0.958024		1029	1128	1051	930	1106	1235	1037	996	1029	0.372032		1650	1486	1724	1652	1262	1844	1923	2169	1934	1911	1995	1820	0.00406505	0.818414	408	293	267	284	255	304
43527	18.854	327.077	Triphenylphosphate	NA	NA	[M+H]+	Triphenylphosphate	2764	2183	2244	2368	2079	2505	2008	2189	2257	0.228799		3759	3094	4068	4204	3587	3347	3241	3427	3742	0.469772		3771	3748	3741	3721	3851	3932	3548	3624	3687	3622	3307	3558	0.00399398	1.06643	3178	3545	3544	3507	3665	3644
31548	24.32	345.281	3-[(Z)-heptadec-10-enyl]benzene-1,2-diol	NA	NA	[M-H]-	3-[(Z)-heptadec-10-enyl]benzene-1,2-diol	375	506	441	585	477	406	489	358	315	0.212176		418	347	353	324	404	444	419	319	376	0.769348		381	445	461	389	474	462	390	354	219	410	367	398	0.0379796	1.2217	402	324	406	316	334	522
45989	11.551	336.119	Berberine	C00757	C00757	[M]+	Berberine	165	168	206	140	193	175	194	193	229	0.0920885		267	200	247	275	222	275	227	289	285	0.422358		344	380	193	301	279	326	200	340	250	161	182	136	0.0437424	1.43656	3273	5001	4227	8064	6472	8172
34854	6.3	295.127	Aspartame	C11045	C11045	[M+H]+	Aspartame	483	417	470	534	315	410	372	420	456	0.657812		181	204	182	190	224	224	205	238	231	0.120962		287	226	348	279	326	288	283	249	250	312	255	280	0.320997		392	400	404	372	332	320
104741	25.905	568.424	Cryptocapsin	NA	NA	[M]+	Cryptocapsin	18555	18852	16850	20464	20379	21068	16734	19378	19350	0.453636		25483	24888	28561	29764	27354	26490	26891	30624	26113	0.600745		27615	22937	26453	26994	26517	26356	25860	29922	27992	26950	27830	25978	0.191706		2194	2334	2203	1774	1483	1342
73125	8.929	439.159	Sayaendoside	NA	NA	[M+Na]+	Sayaendoside	318	361	370	395	427	381	369	425	467	0.159502		965	1149	1152	1120	1226	1327	1060	1120	1106	0.427826		1330	1272	1374	1365	1803	1619	1420	1522	1589	1428	1488	1373	0.917931		657	577	602	420	410	407
7637	6.511	122.098	2-Phenylethylamine	C05332	C05332	[M+H]+	2-Phenylethylamine	2664	2258	1976	2572	3021	2497	2341	2493	2389	0.687323		777	1082	792	721	1055	744	684	739	719	0.173299		386	285	354	370	882	326	371	338	290	306	374	296	0.282186		355	345	333	382	317	317
5279	5.816	137.02	2,5-Dihydroxybenzaldehyde	C05585	C05585	[M-H]-	2,5-Dihydroxybenzaldehyde	681	770	603	640	714	743	617	608	716	0.34209		662	737	763	812	755	968	538	650	813	0.194489		823	904	785	1004	929	1035	857	1039	792	870	772	830	0.361696		1005	956	949	1419	893	1110
18600	10.744	209.081	Sinapoyl aldehyde	C05610	C05610	[M+H]+	Sinapoyl aldehyde	510	440	482	522	521	652	449	516	530	0.631932		212	245	251	268	283	329	239	218	435	0.54259		364	294	393	319	252	199	351	313	260	341	288	278	0.960363		721	1201	1051	1238	1314	1252
22932	7.335	299.112	Salidroside	C06046	C06046	[M-H]-	Salidroside	4038	4093	3192	4574	4254	4329	3776	3664	3321	0.141473		9579	9271	8637	10209	9336	9517	9244	9031	9889	0.918751		16792	12830	15794	20891	14787	16437	21544	23976	22282	18285	16861	15389	0.0770821		3061	1950	2703	3529	1583	2267
5905	9.185	144.046	4-Hydroxyquinoline	C06343	C06343	[M-H]-	4-Hydroxyquinoline	315	257	131	153	232	248	81	180	133	0.0830137		44	68	86	68	68	68	85	68	113	0.107248		102	46	135	135	0	86	180	68	25	68	68	72	0.901848		65	54	50	75	60	92
20736	12.904	285.039	Oxazepam	C07359	C07359	[M-H]-	Oxazepam	2434	4237	3064	2550	2827	2891	3284	3637	3481	0.273543		334	457	462	279	427	403	364	398	374	0.7436		335	210	251	160	325	301	248	237	229	240	261	267	0.577228		142	160	97	116	130	125
17064	13.083	257.046	norlichexanthone	C10087	C10087	[M-H]-	norlichexanthone	56	89	46	92	78	69	137	71	63	0.35455		72	73	153	107	119	76	95	75	122	0.904403		100	83	93	60	64	68	111	90	132	89	60	83	0.211728		78	23	49	63	410	205
104479	8.289	785.206	Echinacoside	C10450	C10450	[M-H]-	Echinacoside	7921	9062	8102	9260	8696	9638	9647	8793	7970	0.964611		1527	2123	1438	1483	1441	1412	1190	1219	1222	0.0635402		1792	1668	1691	1742	1297	1446	1865	2107	2172	1759	1662	1546	0.0836487		96	104	80	98	130	73
9885	10.022	195.063	Acetosyringone	C10664	C10664	[M-H]-	Acetosyringone	107	83	80	76	103	89	128	77	73	0.834647		90	90	131	117	76	85	66	89	156	0.807356		88	91	91	105	93	125	117	90	144	92	76	88	0.845756		1800	2358	2192	3361	2270	2236
27414	17.076	325.185	HYDROQUINIDINE	C10696	C10696	[M-H]-	HYDROQUINIDINE	15629	14273	13061	15790	12609	12121	13775	14814	12603	0.863114		9929	10680	9302	10104	10499	8829	10077	10676	9823	0.528704		7564	7041	7426	7295	6727	8516	8287	8281	7482	7990	7687	8229	0.075999		12283	11121	11929	12262	12010	10662
45714	10.169	417.151	syringaresinol	C10889	C10889	[M-H]-	syringaresinol	900	793	621	828	803	845	653	646	759	0.110384		996	1008	1002	947	940	1124	864	976	864	0.0650642		2287	1654	2605	2293	1267	1696	1842	1502	1614	1664	1283	1643	0.11846		185	197	185	166	165	196
21934	17.146	293.176	CINCHONIDINE	C11379	C11379	[M-H]-	CINCHONIDINE	3289	3737	3973	5126	5033	3504	4252	4743	3888	0.721915		3655	3146	3780	7368	7392	3531	5279	5493	5394	0.644457		2561	2176	1976	2365	2919	2307	2890	2651	2147	3083	2461	1997	0.49457		9947	7793	9146	8210	4744	5760
61641	11.36	533.227	Phillyrin	C17048	C17048	[M-H]-	Phillyrin	1822	1423	1614	1540	1620	1564	1475	1660	1450	0.467432		1156	1388	1801	1464	1326	1363	1474	1538	1787	0.239329		1561	1250	1555	1718	1523	1705	1668	1430	1485	1614	1610	1588	0.863057		1516	1529	1320	1490	1187	1261
14786	12.749	239.07	Dinoterb	C18671	C18671	[M-H]-	Dinoterb	203	179	184	196	171	225	225	237	153	0.580993		207	225	202	179	200	254	263	193	204	0.685365		228	171	225	221	202	196	225	236	213	207	186	306	0.283951		202	168	167	237	170	257
10892	20.371	149.024	Phthalic anhydride	C19125	C19125	[M+H]+	Phthalic anhydride	35473	33156	34176	36849	34268	33386	31711	33422	33175	0.0884707		37308	39440	34919	35775	35650	34730	39216	35533	37210	0.451586		36822	41565	39035	41251	38745	38538	37390	39117	37647	39141	38185	39574	0.341017		34891	35799	32740	34174	32509	33501
7221	9.063	120.045	Benzotriazole	NA	NA	[M+H]+	Benzotriazole	284	407	390	368	359	417	347	378	343	0.631142		276	278	265	299	314	272	283	263	285	0.578889		253	266	234	270	277	282	271	252	334	260	282	278	0.27904		404	344	271	333	313	360
11282	11.291	152.015	2-Hydroxybenzothiazole	NA	NA	[M+H]+	2-Hydroxybenzothiazole	44	48	63	72	76	50	72	59	64	0.486514		42	67	61	46	61	64	65	61	82	0.136944		55	63	50	40	60	52	49	51	41	52	39	54	0.204431		63	71	62	54	45	69
15038	11.097	183.077	Triethyl phosphate	NA	NA	[M+H]+	Triethyl phosphate	566	479	505	556	534	448	515	540	497	0.928352		391	524	498	523	502	470	566	563	473	0.212058		478	466	477	567	623	468	538	552	618	520	421	589	0.509212		500	453	574	499	437	625
21485	11.277	227.175	Crotetamide	NA	NA	[M+H]+	Crotetamide	252	281	294	270	342	272	303	305	303	0.352493		346	425	450	470	566	345	470	400	515	0.622636		494	337	274	362	594	238	437	484	577	393	364	327	0.495222		186	212	212	190	153	163
18626	15.992	271.061	alternariol monomethyl ether	NA	NA	[M-H]-	alternariol monomethyl ether	163	153	151	178	179	185	120	233	198	0.530878		136	170	142	155	168	192	258	193	166	0.0757798		167	184	157	148	122	188	179	214	149	135	162	98	0.803935		103	94	172	158	678	566
25909	14.6	274.3	N,N-Bis(2-Hydroxyethyl)Dodecylamine	NA	NA	[M+Na]+	N,N-Bis(2-Hydroxyethyl)Dodecylamine	74355	75036	70418	86506	85363	84911	75933	85902	82924	0.652475		85186	92440	91097	101252	90835	81524	82111	93703	98825	0.829491		91614	84059	90745	96358	88856	104280	81927	88300	98177	93323	85430	95334	0.570459		81722	91845	87300	105822	83214	86639
39747	20.073	313.141	Benzyl-butyl-phthalate	NA	NA	[M+H]+	Benzyl-butyl-phthalate	1030	822	842	908	960	986	892	1192	894	0.432498		839	945	911	876	904	823	832	812	870	0.174128		960	886	911	1007	1027	946	938	918	999	903	911	933	0.411418		774	807	858	807	811	903
27464	17.08	325.239	Avocadyne Acetate	NA	NA	[M-H]-	Avocadyne Acetate	4219	4390	4750	4340	3838	3277	4805	3441	3930	0.853835		3483	2765	2985	3181	2651	2694	2907	3514	3634	0.151817		2539	2057	2132	1664	2392	2693	1943	2582	2216	1931	2285	2092	0.703377		2997	3544	3654	2878	3598	3161
28089	9.589	328.123	N-Trans-Feruloyloctopamine	NA	NA	[M-H]-	N-Trans-Feruloyloctopamine	212	205	109	182	179	229	177	268	162	0.638107		163	183	287	231	167	189	171	196	186	0.531146		166	170	199	171	181	176	214	206	221	179	181	173	0.0844262		464	568	506	3003	979	2477
48049	14.801	343.295	CocamidoprpylBetaine	NA	NA	[M+H]+	CocamidoprpylBetaine	619	748	585	707	699	620	568	648	692	0.566611		575	605	639	727	639	486	570	616	567	0.591454		618	527	527	605	571	603	528	578	573	581	556	702	0.713087		721	626	638	793	637	658
35329	7.879	365.082	Rubinaphthin A	NA	NA	[M-H]-	Rubinaphthin A	596	731	560	1354	1057	1607	1512	1455	680	0.481297		1113	1465	1531	1422	1357	1246	1236	1181	1178	0.133243		916	693	1248	1052	1307	964	1122	1093	1326	1205	1183	1207	0.135421		479	762	631	662	618	485
60848	25.647	391.286	Dioctyl Phthalate	NA	NA	[M+H]+	Dioctyl Phthalate	368	374	551	361	434	483	437	449	472	0.616733		310	283	337	378	342	309	321	292	303	0.336891		282	282	299	299	279	323	303	289	284	303	290	295	1		913	1701	1548	1073	1170	1130
43431	10.797	405.118	E-3,4,5'-Trihydroxy-3'-glucopyranosylstilbene	NA	NA	[M-H]-	E-3,4,5'-Trihydroxy-3'-glucopyranosylstilbene	357	370	321	358	335	352	325	337	336	0.181611		379	465	496	424	413	464	487	480	425	0.430189		632	482	717	835	603	672	645	574	598	932	666	579	0.906565		458	760	714	775	437	446
48189	7.556	431.158	osmanthuside H	NA	NA	[M-H]-	osmanthuside H	596	603	693	677	551	912	597	608	534	0.278364		708	707	583	716	611	717	840	750	717	0.0634337		960	843	1115	963	1162	982	895	992	1043	947	921	884	0.310472		3646	1870	2900	3389	1957	1708
65022	7.678	517.191	Sibiricose A5	NA	NA	[M-H]-	Sibiricose A5	667	773	656	918	884	934	689	665	752	0.21887		2181	2356	1695	1780	1813	1754	1605	1925	2321	0.925377		3723	2622	4159	3283	2909	3590	3964	4644	5157	4038	3323	3509	0.0740819		3668	2565	3738	3787	2361	2654
119325	7.889	821.399	Licoricesaponin H2	NA	NA	[M-H]-	Licoricesaponin H2	93	95	70	70	86	77	73	100	92	0.467739		38	19	24	48	81	45	67	47	52	0.381994		43	37	77	42	76	42	52	52	69	19	43	43	0.533673		71	44	56	73	72	61
134517	12.494	957.535	3-Glc-Gal-GlcUA-Soyasapogenol B	NA	NA	[M-H]-	3-Glc-Gal-GlcUA-Soyasapogenol B	72	67	130	79	52	91	98	51	90	0.910904		69	128	130	112	106	107	90	89	93	0.214293		160	138	247	147	78	122	91	128	79	144	139	117	0.228627		54	69	57	88	35	68
6920	1.804	123.055	Nicotinamide	C00153	C00153	[M+H]+	Nicotinamide	992	1263	1288	1080	1243	1047	1630	1765	1703	0.000248005	0.678011	496	568	800	598	636	735	608	675	652	0.930228		387	298	536	357	517	396	314	434	406	407	435	476	0.944015		1102	681	1068	772	1004	897
9435	2.741	138.091	Tyramine	C00483	C00483	[M+H]+	Tyramine	43810	40315	45885	42414	43861	52388	38803	39068	31737	0.0263809	1.22561	2513	2290	2232	2979	1910	2064	2077	2225	2430	0.721628		1733	945	1228	1483	1599	1065	1320	1264	1206	1330	1314	841	0.403373		12787	7159	10642	12356	12869	10836
9173	2.563	136.075	2-Phenylacetamide	C02505	C02505	[M+H]+	2-Phenylacetamide	2903	2607	2612	3184	2543	3130	2207	2594	2444	0.0593052		424	568	585	476	456	500	944	1041	958	1.00374e-05	0.511213	354	249	321	391	318	277	274	301	313	373	342	279	0.861324		1279	1428	1373	1038	820	778
10401	0.758	146.165	Spermidine	C00315	C00315	[M+H]+	Spermidine	266	106	151	101	210	295	71	102	98	0.0884361		21	62	38	32	82	55	30	56	20	0.416665		31	27	49	52	29	44	54	36	18	28	25	27	0.305748		84	36	35	85	66	89
17713	0.644	203.221	Spermine	C00750	C00750	[M+H]+	Spermine	42	53	40	49	50	45	40	44	60	0.772733		41	47	45	37	48	43	52	45	44	0.273546		37	40	36	36	44	40	37	44	50	45	49	38	0.0787209		72	53	51	46	49	57
6289	7.595	150.058	2-hydroxyacetanilide	NA	NA	[M-H]-	2-hydroxyacetanilide	96	107	130	151	102	70	84	155	123	0.61451		143	89	120	96	94	192	175	158	102	0.441558		249	208	239	255	193	283	247	174	249	251	212	235	0.600379		289	434	540	578	318	380
7023	0.942	118.092	Betaine	C00719	C00719	[M+H]+	Betaine	2842	2543	3050	2823	3057	2877	3214	3144	3269	0.0202511	0.892905	1757	2054	1829	2323	1662	2236	2174	2305	2423	0.0946274		3395	2215	3011	3818	2663	3106	3927	2472	2728	2979	2447	2881	0.693749		10193	8513	8572	9514	9710	8814
8467	0.964	138.055	Trigonelline	C01004	C01004	[M+H]+	Trigonelline	162116	133847	134906	129810	136639	153804	118735	121301	120071	0.0259761	1.18176	49386	65165	54998	54310	47664	48749	52920	53935	54788	0.901423		48350	42839	41687	43236	35257	42611	41771	41585	45458	43099	49991	44074	0.371155		2582	2064	2681	4258	4918	4410
113811	25.294	610.289	Ergocristine	C09164	C09164	[M+H]+	Ergocristine	1374	1908	1499	1871	1845	1678	1190	1034	1186	0.00439394	1.49194	2101	2307	2421	2486	2960	2270	2314	2712	2714	0.453165		1814	1680	2051	1948	2169	1722	2186	2192	2086	2200	2184	1905	0.0320551	0.892653	30	22	19	25	18	13
9895	1.004	149.108	Nornicotine	C06524	C06524	[M+H]+	Nornicotine	2349	3160	1895	3527	3584	3218	1694	1874	1617	0.0202514	1.71003	22958	25038	27518	20028	25503	30929	25593	25963	28982	0.538099		49062	41788	51490	61869	68299	51487	49809	32042	47388	52734	59962	51164	0.364661		40499	40424	36448	35531	43822	39120
12650	2.055	163.123	Nicotine	C16150	C16150	[M+H]+	Nicotine	175699	144456	116132	185231	152027	216795	96182	97201	94224	0.0132929	1.72169	715200	689599	699297	705977	742873	812812	694503	789402	823583	0.300253		1172958	731347	859828	917162	963658	949330	1269064	992771	1105836	1000465	1173038	1036968	0.0510615		534700	669729	759363	847688	651468	701183
14343	2.87	177.103	Cotinine	NA	NA	[M+H]+	Cotinine	239	216	174	287	271	237	289	271	429	0.0569341		1259	1115	1204	1066	1173	1438	1358	1412	1514	0.0346986	0.846755	2007	1413	2084	2030	1805	1866	2212	1438	2085	1972	1975	1911	0.670465		1090	2299	1725	1615	1676	1262
5309	0.877	104.109	Choline	C00114	C00114	[M]+	Choline	88452	80816	95293	87868	85946	75967	88782	89529	95903	0.223699		45756	59845	41342	48878	45709	30485	50125	53822	51299	0.303539		25013	26668	27113	27463	28444	23679	34615	36857	37917	26308	28559	27408	0.0306529	0.826342	84589	62264	73459	65002	70488	68163
12438	0.93	162.111	Carnitine	C00318	C00318	[M+H]+	Carnitine	1050	1683	1276	2086	1451	1292	2026	2235	1717	0.0671205		645	682	709	722	691	668	624	761	679	0.954363		1453	1097	1133	1456	1452	985	907	963	1074	1187	1032	885	0.0280076	1.25265	1884	2076	2050	1551	2202	1846
10388	1.006	146.117	Acetylcholine	C01996	C01996	[M]+	Acetylcholine	1257	941	931	1006	1111	1199	980	855	965	0.143879		790	839	823	746	711	843	778	935	856	0.184753		1235	1127	959	1549	1786	913	760	700	976	1098	1035	874	0.0443352	1.39059	4310	4027	4521	3242	3629	2986
10010	9.633	190.997	Scopoletin	C01752	C01752	[M-H]-	Scopoletin	977	871	738	917	617	664	512	608	1108	0.724474		829	766	690	630	927	697	772	537	709	0.325383		757	866	1178	1014	483	1172	1192	1157	1294	819	962	971	0.26699		10972	18641	16610	20410	10242	11462
9209	0.892	181.072	Mannitol	C00392	C00392	[M-H]-	Mannitol	2248	2721	1987	2426	2181	2408	3678	3723	3749	3.64332e-05	0.626502	1440	1531	1465	1524	1441	1518	1549	1436	1413	0.601445		2115	1904	2008	1978	1577	1738	2001	2194	2146	1827	2016	1950	0.192072		1276	2544	2012	1785	3637	2887
17592	0.775	261.037	Sorbitol-6-phosphate	C02810	C02810	[M-H]-	Sorbitol-6-phosphate	2196	2655	2427	2714	2483	2244	2724	2990	3180	0.0121457	0.827468	519	498	896	918	602	1040	701	777	554	0.654528		574	689	1423	847	559	1175	1305	1321	1386	1676	1618	1939	0.00364871	0.569713	1386	1143	1280	1266	1025	1150
9005	0.821	179.058	D-FRUCTOSE	C02336	C02336	[M-2H]2-	D-FRUCTOSE	65265	53899	61968	60358	60714	58128	58811	48940	49654	0.0436838	1.1446	65566	67112	58668	59168	65044	66437	70427	71219	69785	0.0194406	0.903356	81186	80453	86674	81941	68743	82018	78761	63908	65389	81275	73015	93313	0.427582		11513	13071	12692	8812	9578	9728
28198	0.985	341.108	Sucrose	C00089	C00089	[M-H]-	Sucrose	2652022	2848068	2365826	2559699	2682702	2582848	2235311	2200902	2142605	0.00328305	1.19255	1476841	1393022	1628676	1632495	1504145	1526257	1512488	1507495	1446488	0.524012		1291506	1197186	1254756	1506379	1357580	1351789	1361850	1226472	1396750	1251995	1400467	1589628	0.530185		2601590	1986297	2160812	2603477	2160920	2338832
30594	0.994	341.108	Lactulose	C07064	C07064	[M-H]-	Lactulose	2652022	2848068	2365826	2559699	2682702	2582848	2235311	2200902	2142605	0.00328305	1.19255	1476841	1393022	1628676	1632495	1504145	1526257	1512488	1507495	1446488	0.524012		1291506	1197186	1254756	1506379	1357580	1351789	1361850	1226472	1396750	1251995	1400467	1589628	0.530185		2601590	1986297	2160812	2603477	2160920	2338832
8644	1.141	179.055	Galactose	C00984	C00984	[M-H]-	Galactose	12462	14777	13920	13030	14536	14078	10695	11853	11425	0.00359555	1.21866	13565	17023	14122	13044	13487	12717	12735	13865	13260	0.484198		11355	9751	12042	9980	9916	12043	12153	13529	13042	10956	12044	12183	0.0284401	0.880661	1841	3176	2529	2276	1751	1810
52412	1.004	360.148	Gentiobiose	C08240	C08240	[M+NH4]+	Gentiobiose	120617	114759	136114	136652	133121	126104	93973	108269	109653	0.00659032	1.23017	57184	51633	63605	69118	73881	64718	56883	63872	63360	0.703921		45482	39683	40416	52156	38743	42414	45735	42702	43876	47806	42977	38317	0.866383		93268	76130	80067	85358	92483	77074
17359	0.764	259.021	Glucose-1-phosphate	C00103	C00103	[M-H]-	Glucose-1-phosphate	21211	24033	23119	21428	20143	23715	23186	23124	20736	0.947156		7115	6191	5900	6502	6588	6445	4517	4722	4892	0.000236862	1.37078	7164	5484	5499	6329	5980	5137	7069	8004	7522	7466	8610	6641	0.00281419	0.785509	18495	15515	16626	22293	15202	17996
53628	0.996	365.106	Melibiose	C05400	C05400	[M+Na]+	Melibiose	7076	10501	7439	10654	10836	9513	9435	9691	10582	0.59908		9490	9291	14082	11693	12771	11907	12769	14995	12100	0.205527		8552	8580	11051	8724	8862	12443	11492	10117	12253	12833	13830	14211	0.0131361	0.778902	9326	12250	8628	11993	11568	13079
9002	1.033	179.055	Glucose	C00221	C00221	[M-H]-	Glucose	19843	16379	15226	17247	16705	17798	16112	15071	16395	0.208919		17442	18435	17259	15078	18367	16729	16939	17419	16951	0.881727		16787	14811	17515	15577	13866	16519	16608	19164	17438	15388	15441	18999	0.161048		2821	4396	4170	3815	2953	2951
52414	0.999	360.149	isomaltulose	C01742	C01742	[M+NH4]+	isomaltulose	214602	155740	200464	201807	175276	150563	146632	146648	176681	0.167137		150546	124249	172083	161837	158332	200710	148483	179809	162160	0.89602		108469	158868	106316	120727	98253	138386	135300	109853	122750	155804	138312	122254	0.454367		103603	118729	111426	113011	133976	120726
62297	0.999	503.157	Melezitose	C08243	C08243	[M-H]-	Melezitose	35601	36022	22900	29228	36990	29380	26049	22913	23044	0.0554767		7488	7806	8716	8101	7516	7621	7962	9960	9045	0.0499411		10922	12278	14071	12542	8846	11311	11607	10405	10597	10682	10205	12743	0.466096		20586	18371	15164	14009	14177	15756
37136	15.416	303.23	Methyltestosterone	C07198	C07198	[M+H]+	Methyltestosterone	138377	112710	88077	97397	87623	129930	123138	148770	165288	0.04671	0.748079	10971	14703	9401	12077	12683	10957	15803	14943	15026	0.0161707	0.773311	11733	7153	7974	11190	7412	8527	7759	7360	7330	9772	14044	11905	0.627318		1211	1610	1765	1347	2333	1479
53879	14.896	487.338	Asiatic Acid	C08617	C08617	[M-H]-	Asiatic Acid	404	473	418	476	531	540	191	313	372	0.00707796	1.62215	150	97	182	163	133	224	129	139	150	0.495043		132	85	84	93	138	122	143	105	122	132	150	109	0.182057		8609	10056	9368	23674	13878	17927
43866	12.393	407.281	Cholic acid	C00695	C00695	[M-H]-	Cholic acid	142	124	122	134	106	142	118	187	139	0.251456		78	87	57	102	98	89	56	107	62	0.500251		80	64	72	33	56	53	91	94	87	64	82	89	0.0114624	0.706114	42	53	66	42	76	45
47663	23.444	453.337	elemonic acid	NA	NA	[M-2H]2-	elemonic acid	246	197	246	223	260	245	256	258	235	0.377254		271	226	248	248	271	181	271	154	203	0.329102		217	183	203	276	338	245	203	271	270	198	293	172	0.771218		783	1373	1079	2553	1741	1826
18042	18.948	205.195	Prespatane	NA	NA	[M+H]+	Prespatane	29952	29294	28115	31609	34527	35947	31909	32172	26080	0.52229		11401	15946	12900	11897	12777	13288	15809	14541	14603	0.0885397		10968	9386	9377	10406	8370	9535	8725	10569	9043	11093	13611	13224	0.164578		1777	2184	1938	803	3217	2245
56943	8.481	377.143	Riboflavin	C00255	C00255	[M+H]+	Riboflavin	1067	859	745	1072	1015	937	903	902	1045	0.992284		2843	3288	3178	3044	3068	2995	2652	3006	2802	0.0639273		2179	1466	2578	2230	2719	1999	2353	1996	1971	2269	2167	2016	0.737761		2900	3013	3038	2107	1900	1913
13550	1.99	170.08	Pyridoxine	C00314	C00314	[M+H]+	Pyridoxine	583	314	512	490	473	293	557	543	609	0.117026		182	214	242	229	218	202	189	182	188	0.0603716		171	285	159	247	184	173	272	243	203	250	187	269	0.204313		278	238	291	224	290	328
30136	7.09	339.074	6,7-Dihydroxycoumarin-6-glucoside	NA	NA	[M-H]-	6,7-Dihydroxycoumarin-6-glucoside	1030	1170	849	1255	1182	980	817	884	729	0.0261517	1.33045	3073	2339	2935	3224	3194	3421	2399	2488	2674	0.0624726		7033	5899	8380	6977	5789	6446	5738	3363	4545	7823	4431	7239	0.159024		499	446	474	887	713	636
18583	8.227	209.045	Fraxetin	C09265	C09265	[M+H]+	Fraxetin	113	135	157	203	113	158	203	158	197	0.120775		398	364	421	431	428	382	322	412	307	0.072203		630	340	603	488	355	524	678	556	597	547	635	500	0.120629		1780	1858	2030	3325	2547	3096
10513	8.619	147.043	Coumaric acid	C05838	C05838	[M+H-H2O]+	Coumaric acid	1196	998	925	1201	1290	1130	1174	1264	1163	0.393264		1490	1308	1887	1469	1864	1995	1437	1361	1419	0.162232		1810	1125	1631	1583	1507	1621	1173	1202	1381	1373	1507	1469	0.103287		598	699	703	824	845	799
8830	8.06	177.02	6,7-DIHYDROXYCOUMARIN	C09263	C09263	[M-H]-	6,7-DIHYDROXYCOUMARIN	25303	39020	42849	43623	57332	27281	34896	33345	33286	0.47017		3676	5507	1726	3188	3222	1059	3924	3835	3468	0.492282		1093	930	1131	1124	5516	1023	1079	906	1076	876	967	865	0.284714		6619	5747	4995	7835	4701	4911
9600	9.632	191.051	8-Hydroxy-7-methoxycoumarin	NA	NA	[M-H]-	8-Hydroxy-7-methoxycoumarin	1053	915	767	971	585	669	538	563	1174	0.70696		799	775	823	695	991	649	577	604	763	0.124356		909	890	1018	1161	594	1265	1296	1168	1429	898	1081	1067	0.165298		11375	19173	17450	21667	10913	11953
3475	1.17	117.075	Beta-Hydroxyisovaleric Acid	C20827	C20827	[M-H]-	Beta-Hydroxyisovaleric Acid	307	448	290	309	380	342	468	531	443	0.0111448	0.719834	92	94	94	84	105	100	97	116	121	0.0370594	0.851796	79	50	100	105	68	74	43	82	72	87	67	110	0.844018		133	145	80	94	46	105
8391	1.46	130.098	DL-Pipecolinic acid	C00408	C00408	[M+H]+	DL-Pipecolinic acid	17184	16233	19736	15932	15345	15707	22373	22740	21394	0.000935956	0.752831	4558	3697	4193	4642	4494	5244	4601	4592	5023	0.430907		6953	5476	6049	7786	7536	5999	6724	5120	5858	6529	6968	5797	0.347586		4600	4910	4603	4914	4840	4827
7540	1.48	130.098	Pipecolic acid	C00408	C00408	[M+H]+	Pipecolic acid	17184	16233	19736	15932	15345	15707	22373	22740	21394	0.000935956	0.752831	4558	3697	4193	4860	4494	5244	4670	4749	5078	0.357124		7334	5710	5975	7786	7907	5999	6749	5409	6016	6699	7575	5191	0.373913		4600	4910	4417	4914	4840	4827
9555	1.413	185.091	1-Carboxycyclohexaneacetic Acid	NA	NA	[M-H]-	1-Carboxycyclohexaneacetic Acid	141	112	149	124	127	105	155	162	159	0.0148481	0.796218	139	178	143	150	170	138	118	118	147	0.0720325		128	151	128	123	119	112	122	127	134	129	92	106	0.341812		92	114	133	116	128	114
3533	1.412	117.056	3-Hydroxyvaleric acid	NA	NA	[M-H]-	3-Hydroxyvaleric acid	231	205	197	236	191	228	249	279	255	0.00919978	0.822478	133	111	129	111	162	131	145	113	164	0.476374		155	132	174	130	101	109	111	96	114	119	116	171	0.440621		125	113	103	154	107	109
4902	0.75	133.016	Malic acid	C03668	C03668	[M-H]-	Malic acid	252332	256464	236879	264073	277344	245760	206573	211150	201893	0.000765431	1.23694	319644	300893	333061	343726	338233	355664	323337	321595	317112	0.366236		288834	274537	326294	308580	325699	298526	356716	342154	392590	346369	366371	358635	0.000474871	0.84263	167218	202306	189101	218105	183261	192779
4924	0.777	133.052	Dihydroxy-Valerate	NA	NA	[M-H]-	Dihydroxy-Valerate	252351	256498	236761	263921	277252	245561	206438	211057	201822	0.000767072	1.23712	319486	300854	333041	343691	338015	355553	323099	321485	317074	0.364498		288699	274517	326083	308519	325533	298327	356537	342061	392515	346325	366142	358464	0.000469698	0.842572	167159	202157	189014	218009	183132	192669
3269	0.748	115.004	MALEIC ACID	C01384	C01384	[M-H]-	MALEIC ACID	57526	59151	54193	62086	65925	55951	46510	46203	47135	0.00180582	1.26863	75352	71334	78131	80524	79618	86490	78158	76663	76478	0.645886		68728	63677	77019	72997	78910	69397	84098	82145	92104	82498	90931	83981	0.000677708	0.835137	39938	45940	43438	49606	42714	43158
2686	0.803	105.021	D-GLYCERIC ACID	C00258	C00258	[M-H]-	D-GLYCERIC ACID	6513	5702	4739	5123	6661	6004	4112	4374	4376	0.0133923	1.35057	16217	12835	16191	13686	17026	17040	11486	11705	11432	0.00777731	1.34297	8722	7371	8763	8889	15278	9305	7533	9663	10094	11344	13111	9089	0.769248		501	659	561	853	533	674
3834	1.512	122.026	Isonicotinate	C16164	C16164	[M-H]-	Isonicotinate	810	557	706	666	676	612	522	432	448	0.00730509	1.43616	98	129	120	121	132	122	104	158	127	0.479054		125	121	97	135	125	110	177	110	124	151	132	137	0.102932		269	257	315	463	334	334
3416	1.006	116.072	5-Aminopentanoic acid	C00431	C00431	[M-H]-	5-Aminopentanoic acid	2259	2279	2744	2282	2175	2411	2759	2303	3168	0.100834		415	649	660	693	471	554	894	1141	1229	0.000936291	0.527267	452	270	404	345	311	303	354	260	459	269	351	333	0.813376		1083	965	928	1127	538	883
9200	1.898	181.052	3-(4-Hydroxyphenyl)lactic acid	C03672	C03672	[M-H]-	3-(4-Hydroxyphenyl)lactic acid	720	817	546	847	747	897	733	736	648	0.483417		233	365	320	347	357	317	511	506	566	0.000334126	0.612445	298	344	545	361	289	392	398	362	450	358	404	372	0.647445		417	441	504	406	219	320
4420	0.703	129.018	Itaconic acid	C00490	C00490	[M-H]-	Itaconic acid	3379	3155	3078	3033	2376	3291	2937	2812	2839	0.405725		1354	925	1056	1162	1097	1071	1575	1859	1626	0.000798094	0.658597	2026	1289	2530	1681	1588	1574	1974	1163	1879	2432	1657	2114	0.731351		2141	2269	2060	3518	3255	3185
10025	0.701	191.02	Citric acid	C00158	C00158	[M-H]-	Citric acid	204038	200802	178984	194068	167458	205065	189385	187335	181473	0.559893		77495	55643	67410	74535	63342	63692	102127	100682	98314	0.000232764	0.667696	119043	79053	137784	93987	94464	93251	102852	64773	98732	136045	93254	120289	0.983958		145934	146460	142433	216460	185438	200245
9790	2.067	187.107	Azelaic acid	C08261	C08261	[M-H]-	Azelaic acid	157	102	106	120	153	108	105	80	103	0.111672		92	110	110	104	88	106	121	132	108	0.0363917	0.844875	122	107	166	127	99	93	177	155	132	110	134	128	0.188829		47	72	47	42	45	77
19175	5.298	213.097	2,4,5-trimethoxybenzoic acid	NA	NA	[M+H]+	2,4,5-trimethoxybenzoic acid	133	163	138	151	177	143	178	155	167	0.187073		113	125	124	121	120	123	120	104	109	0.0423356	1.09009	132	109	149	128	127	133	143	121	138	133	123	139	0.631898		173	150	151	157	149	145
10050	0.795	191.057	quinic acid	C00296	C00296	[M-H]-	quinic acid	387699	370533	436668	356402	414978	385301	435819	434097	403025	0.130197		448786	474196	433431	484280	411509	428397	305008	316471	292402	7.81467e-05	1.4666	333252	202748	285759	350846	435449	304009	159114	207918	167792	286734	345447	256742	0.0888454		307173	296809	310306	344091	346561	349275
8463	1.984	131.052	4-Acetylbutyric acid	C02129	C02129	[M+H]+	4-Acetylbutyric acid	1323	1184	1227	1518	1410	1642	1259	1438	1303	0.660495		2442	2328	2655	3373	2871	3118	2849	3175	2998	0.425827		4202	3200	3431	3610	3170	3940	4758	3934	4069	4794	4537	4314	0.00459417	0.816216	2489	2908	2737	3151	3014	2894
4785	0.875	104.072	3-Aminobutanoic acid	NA	NA	[M+H]+	3-Aminobutanoic acid	85922	80433	93613	86715	83923	73931	87284	87680	92831	0.248491		44853	58854	40568	47761	44575	29648	49134	52875	49813	0.313381		24473	26257	26359	26939	27943	22978	33454	36345	37172	25928	28169	26827	0.028985	0.824657	83267	61307	72643	64295	69670	66643
2007	0.739	89.0452	3-Hydroxypropanoic acid	C01013	C01013	[M-H]-	3-Hydroxypropanoic acid	4065	4477	4282	4233	4755	4156	4284	4226	4293	0.700443		5637	5084	5734	6136	6053	6112	5580	6337	5438	0.980515		4735	4643	5453	5357	5871	5119	6026	5878	6785	6213	5886	6080	0.0023142	0.845666	2972	3465	3458	4123	3341	3266
7025	1.591	124.039	Nicotinic acid	C00253	C00253	[M+H]+	Nicotinic acid	2708	2251	2712	2590	2850	2264	2567	2608	2614	0.827824		259	344	190	305	248	214	251	202	246	0.472387		214	145	252	263	205	222	220	216	216	204	232	207	0.955586		1179	1373	1149	1385	1676	1670
31693	5.35	346.054	2'-Adenylic acid	C00020	C00020	[M-H]-	2'-Adenylic acid	552	405	587	311	500	489	263	375	530	0.318526		109	137	137	134	124	115	122	69	110	0.0833702		109	63	131	137	111	132	121	121	118	97	117	72	0.66447		794	187	319	2430	1306	919
5187	2.118	136.04	Anthranilic acid	C00108	C00108	[M-H]-	Anthranilic acid	159	164	153	178	97	111	166	220	170	0.104075		49	67	50	58	60	27	70	64	68	0.106581		52	66	53	69	57	97	65	91	53	49	75	64	0.958097		174	201	213	555	104	205
7392	3.296	163.036	Phenylpyruvic acid	C00166	C00166	[M-H]-	Phenylpyruvic acid	619	371	428	397	533	555	500	446	541	0.853872		107	129	152	136	141	121	148	135	136	0.406864		151	170	121	144	137	142	201	129	155	105	123	94	0.585379		107	110	107	641	154	218
6618	1.942	153.019	3,4-Dihydroxybenzoic acid	C00230	C00230	[M-H]-	3,4-Dihydroxybenzoic acid	49	70	104	82	78	87	99	55	117	0.485111		91	56	109	74	72	78	87	60	64	0.452384		116	89	72	76	43	85	70	82	81	85	90	64	0.889549		61	91	84	54	85	101
8392	1.981	130.1	Piperidine-2-Carboxylic Acid	C00408	C00408	[M+H]+	Piperidine-2-Carboxylic Acid	9178	10809	10392	11457	10814	13691	10072	10373	11944	0.796312		18545	16518	19064	18643	19156	21825	19880	20156	20633	0.258242		32060	19989	25560	25836	24169	24878	30875	24297	27137	29978	29203	26812	0.189539		15565	20542	21353	22224	19493	19635
7400	1.924	163.048	P-Coumaric acid	C00811	C00811	[M-H]-	P-Coumaric acid	397	369	232	375	375	350	334	325	328	0.580202		766	829	989	578	1099	543	1028	1143	1041	0.0832588		927	1136	1421	1289	1460	1589	1264	1205	1295	1025	961	1226	0.240515		194	220	257	241	118	171
12465	2.097	218.104	Pantothenic acid	C00864	C00864	[M-H]-	Pantothenic acid	2068	2634	1757	3069	2127	2600	2427	2387	2148	0.85484		2327	2826	3003	3535	3754	2358	3071	3095	3018	0.797467		3219	2448	3396	3210	3790	2957	3980	3517	4490	2861	3730	2766	0.262854		1451	3110	1877	1911	858	1322
15877	7.54	190.048	Kynurenic acid	C01717	C01717	[M+H]+	Kynurenic acid	93	89	95	115	143	122	82	97	94	0.19532		828	706	978	888	1093	984	662	781	754	0.0702426		755	456	1059	767	767	696	782	445	525	731	659	613	0.215905		73	52	79	48	72	75
11336	7.039	206.081	N-acetylphenylalanine	C03519	C03519	[M-H]-	N-acetylphenylalanine	333	318	244	277	158	218	260	269	240	0.967507		86	50	62	117	69	52	72	85	84	0.633643		112	101	97	50	68	86	69	86	74	84	74	55	0.277188		309	100	148	216	123	113
6470	1.886	152.029	3-AMINO-4-HYDROXYBENZOIC ACID	C12115	C12115	[M-H]-	3-AMINO-4-HYDROXYBENZOIC ACID	122	98	105	107	157	109	132	153	137	0.113315		98	105	105	97	124	110	110	121	106	0.404767		117	137	115	124	94	143	88	112	150	135	117	144	0.826484		136	175	185	154	139	113
8385	1.063	130.09	N-Methylproline	NA	NA	[M+H]+	N-Methylproline	36544	31180	35080	41910	36152	41866	39130	39001	41082	0.333796		13700	8639	8395	12057	9773	10181	15140	9655	8863	0.682153		18958	16464	15434	15140	16586	12559	11639	12081	13226	17105	14565	13128	0.0878771		13979	13131	12904	13052	12643	15016
4662	2.842	131.073	2-Hydroxyisocaproic acid	NA	NA	[M-H]-	2-Hydroxyisocaproic acid	179	180	157	173	130	172	184	171	130	0.828996		180	225	220	277	248	227	210	234	212	0.602305		251	159	281	183	147	286	219	257	229	231	242	250	0.45764		53	57	72	43	51	43
15997	0.789	191.102	DL-alpha,epsilon-Diaminopimelic acid	NA	NA	[M+H]+	DL-alpha,epsilon-Diaminopimelic acid	185	175	101	126	193	186	179	125	139	0.611637		115	117	140	124	169	140	177	226	116	0.150913		84	128	136	100	157	111	159	110	113	182	208	84	0.320283		213	107	135	156	208	128
11152	8.558	203.13	3,5-dihydroxydecanoic acid	NA	NA	[M-H]-	3,5-dihydroxydecanoic acid	57	111	48	29	49	0	66	68	67	0.438136		85	78	42	74	87	57	78	68	68	0.940274		86	83	49	64	68	57	68	28	62	48	38	68	0.11011		113	122	107	109	102	68
61872	25.418	395.328	Stigmasterol	C05442	C05442	[M+H]+	Stigmasterol	135	198	171	146	267	143	118	172	341	0.546472		97	138	80	91	110	97	147	153	172	0.00377893	0.649364	99	151	271	111	89	100	69	122	110	195	150	126	0.809804		193	301	195	219	442	413
62395	22.487	397.342	Ergosterol	C01694	C01694	[M+H]+	Ergosterol	884	936	800	1133	982	912	876	926	850	0.430968		3206	2663	2809	3101	3029	4489	4757	3944	4675	0.0224519	0.721329	4358	1233	6032	5409	5772	3641	4445	1869	3916	6728	4993	6637	0.739701		979	1322	1276	1051	1106	1025
62411	27.173	397.383	Sitosterol	C19654	C19654	[M+H]+	Sitosterol	367	426	356	466	456	502	416	397	434	0.71903		344	330	310	300	272	327	357	341	395	0.0299313	0.861391	309	240	322	299	271	313	332	390	341	312	294	310	0.0736349		374	334	348	316	312	282
58116	24.394	381.35	Brassicasterol	C08813	C08813	[M+H]+	Brassicasterol	305	413	444	427	451	385	519	417	567	0.0606632		407	261	298	341	243	255	348	364	379	0.143798		378	297	384	365	284	272	285	271	332	397	328	392	0.89181		528	454	515	582	500	489
92859	17.18	518.326	LPC 18:3	NA	NA	[M+H]+	LPC 18:3	67049	134828	128963	101244	81395	84078	241759	291837	261975	5.09791e-05	0.375552	18535	20511	17249	15402	19549	17035	16693	17220	16179	0.269895		9956	6156	7552	10018	13852	14771	10754	13640	12259	8223	10906	8827	0.816831		196016	265185	254082	177952	194253	190999
21978	14.821	293.208	9-HOTrE	NA	NA	[M-H]-	9-HOTrE	16783	15754	11846	10188	9531	12762	26045	30581	42469	0.000874169	0.38783	2579	3969	1870	2700	1941	1556	2997	2694	2014	0.817618		910	491	628	769	1307	1044	741	1058	776	566	598	651	0.390086		10588	7516	9210	10636	7939	8810
22281	15.83	295.227	12,13-EODE	NA	NA	[M-H]-	12,13-EODE	36310	26257	30158	26038	21871	26834	45522	54019	65665	0.000778369	0.506846	1418	1717	913	1406	1067	992	1180	1111	1211	0.663781		734	440	507	629	719	564	610	651	478	512	555	527	0.44548		24862	16083	19257	26528	20911	22264
25030	15.105	311.223	FA 18:2+2O	NA	NA	[M-H]-	FA 18:2+2O	2286	2674	3151	2103	1929	1915	4326	4764	3843	0.000651983	0.543493	126	157	155	173	177	188	230	205	176	0.0426831	0.798691	200	147	95	94	138	140	145	126	131	170	182	143	0.468594		602	740	731	729	603	464
31386	23.105	281.246	Linoleic acid	C01595	C01595	[M+H]+	Linoleic acid	14374	20512	19428	19637	13054	18561	30182	34082	25438	0.00159851	0.588426	3413	3300	3090	2591	2666	2993	3286	3012	3757	0.20221		2864	2041	2275	1949	2383	2758	2143	2230	2363	1964	1789	2021	0.120642		28959	26119	25241	28624	30724	28022
20067	22.864	281.249	Oleic acid	C00712	C00712	[M-H]-	Oleic acid	884052	1122007	1067366	785402	928292	956592	1548946	1649936	1657997	5.61913e-05	0.591296	116154	117881	122737	123084	109065	118990	111292	120317	117467	0.659513		94996	96997	101081	92175	80697	100277	105512	120767	86151	97000	79958	81242	0.920661		225234	272552	244210	185830	203260	187171
20437	22.87	283.255	Stearic acid	C01530	C01530	[M-H]-	Stearic acid	24052	30296	28748	19853	24115	22817	40946	40947	43211	0.000199951	0.599026	3575	3617	3573	3640	3485	3541	3566	3681	3739	0.095532		2907	2974	3312	3333	2577	3148	3423	3604	3145	2904	2638	2748	0.860493		6210	6956	7044	5103	5540	5437
26920	22.111	279.232	Linolenic acid	C06427	C06427	[M+H]+	Linolenic acid	80237	113948	100505	100584	70651	108987	169073	160907	142805	0.000933958	0.608006	44941	47708	46060	35488	37218	43670	48054	47567	59372	0.0515749		30234	13089	17945	11041	24799	33819	21275	27118	26224	9903	16041	15773	0.614129		97979	97315	84334	89004	99720	90075
123051	21.766	849.503	PI(16:0/9-HODE)	NA	NA	[M-H]-	PI(16:0/9-HODE)	11088	11247	13046	10187	12610	10710	15353	18324	22259	0.00179886	0.615775	4155	3366	2155	2726	3284	1952	2911	2653	2600	0.674185		1817	1398	1776	1438	2062	1853	1351	1338	1159	1446	1328	1711	0.0264172	1.24133	6121	9300	8278	8255	7195	6523
25483	13.893	313.235	9,10-DiHOME	C14828	C14828	[M-H]-	9,10-DiHOME	906	827	929	727	665	668	1331	1134	1178	0.00108612	0.648092	214	236	275	347	232	280	250	288	340	0.419701		220	219	247	192	238	159	156	238	236	216	230	216	0.879153		1717	2660	2559	1999	1603	1452
16812	22.231	255.231	Palmitic acid (NMR)	NA	NA	[M-H]-	Palmitic acid (NMR)	604058	716792	674660	601022	539439	617303	871123	922181	909314	0.00018354	0.694377	256135	244517	220074	247348	229841	193388	223137	253791	232171	0.772295		186432	182629	172346	152879	174702	186717	177962	209000	156573	152952	139867	161926	0.413044		812044	696888	697671	741570	655325	681160
27885	22.879	327.22	Docosahexanoic acid	NA	NA	[M-H]-	Docosahexanoic acid	3245	3744	3896	3213	3286	3503	5190	4506	4661	0.000549355	0.727415	972	1048	937	1007	993	901	1038	998	912	0.877262		973	907	878	927	758	932	990	856	901	806	858	825	0.580873		1172	1334	1390	1298	1163	1303
22015	19.65	293.214	13-HOTrE	NA	NA	[M-H]-	13-HOTrE	22704	24890	27601	22874	16455	20125	30217	31292	28567	0.0147312	0.747419	9512	9090	10721	7522	7871	7664	10094	8899	11953	0.140964		5349	2950	3034	2184	5853	7120	4190	6198	4612	2810	2906	3151	0.659773		34291	29278	30704	28787	25426	25544
16537	20.241	253.217	Palmitoleic acid	C08362	C08362	[M-H]-	Palmitoleic acid	15377	14801	12968	12163	11370	12840	15930	18350	14811	0.0301793	0.809914	6865	6777	6252	6042	5848	5701	6252	6257	5722	0.600195		5380	4123	4502	4205	4041	4076	5397	4961	4134	3882	3916	4016	0.991845		109363	96034	110983	141238	71381	82864
9170	14.918	185.15	Undecanoic acid	C17715	C17715	[M-H]-	Undecanoic acid	297	247	291	251	233	229	319	305	298	0.0281178	0.839479	279	264	262	260	265	223	195	198	233	0.00828913	1.24042	263	212	187	226	198	271	251	205	200	226	197	189	0.400374		260	196	253	198	215	252
73025	18.006	559.308	MGMG 18:3	NA	NA	[M+FA-H]-	MGMG 18:3	696	709	654	641	589	687	717	743	742	0.0336372	0.902816	1582	1600	1320	1313	1315	1056	1774	1510	1572	0.0949314		809	516	676	559	927	982	794	1023	592	596	570	647	0.707272		654	877	872	1378	989	991
25481	12.78	313.235	Octadecanedioic acid	NA	NA	[M-H]-	Octadecanedioic acid	1659	1357	1174	1198	1118	1246	1373	1304	1388	0.612735		1135	1081	1068	1116	971	1108	1120	1095	1238	0.160599		1050	1056	1015	1016	889	1053	1136	1051	1064	1076	1265	1085	0.0380583	0.910439	1065	1044	899	969	930	959
13555	19.384	227.2	Myristic acid	C06424	C06424	[M-H]-	Myristic acid	35182	36962	29971	28474	29848	40424	37523	37587	33909	0.365689		8455	9330	7389	7856	8218	8017	8465	8237	7728	0.876016		6495	5368	5553	4567	5145	5590	5925	6449	5278	5325	5567	6499	0.281077		10448	8944	9298	10747	8311	8043
35828	23.603	367.351	Lignoceric acid	C08320	C08320	[M-H]-	Lignoceric acid	255	1300	1254	1425	1057	1809	1393	1970	2006	0.114344		1973	484	500	383	464	1528	1418	371	438	0.761986		449	415	551	370	1340	640	393	1380	331	532	417	415	0.826395		384	1757	2553	2632	3109	1856
17973	15.571	265.145	C12-AS (TENTATIVE)	NA	NA	[M-H]-	C12-AS (TENTATIVE)	2883	5122	3907	6664	6472	4348	5280	6205	5022	0.531704		4311	4109	4549	9011	10093	4494	6320	5973	6171	0.971366		3075	2959	1893	2152	3066	2734	2993	2696	2318	3085	2289	2557	0.969068		16471	17109	18477	18031	7275	8643
23031	17.522	299.258	(R)-2-hydroxystearic acid	NA	NA	[M-H]-	(R)-2-hydroxystearic acid	2294	3346	1296	1081	1179	2791	5492	2871	3114	0.0538402		2985	656	3250	1965	1245	567	1329	16813	2696	0.162716		724	933	3468	472	4103	1166	1911	880	1637	1289	3033	955	0.792209		1563	3918	2521	2688	477	1415
40677	23.652	391.287	Alpha-Hydroxydeoxycholic Acid	NA	NA	[M-H]-	Alpha-Hydroxydeoxycholic Acid	86014	72187	73332	78551	79651	73809	70856	77341	77776	0.593293		67662	59417	74086	66037	59267	71489	67092	76035	65484	0.472987		57836	68889	75752	71876	51736	60457	68753	78005	61228	75090	57983	66415	0.493778		59196	64605	59426	56930	57934	54331
101282	23.651	714.51	L-alpha-Phosphatidylethanolamine	NA	NA	[M-H]-	L-alpha-Phosphatidylethanolamine	45758	37347	44876	39676	38131	37594	40782	43523	50305	0.184008		9081	15184	15186	14228	16573	18827	15725	14952	17015	0.611913		11940	12148	13837	13604	12005	14469	15544	13066	11393	15076	12767	11804	0.74647		33322	34854	29194	44310	29970	23277
[truncated: 10 more columns]
