# Supplementary material for: Effects of editing DFR genes on flowers, leaves, and roots of tobacco
Source: BMC Plant Biol. 2023 Jul 5;23:349. doi: 10.1186/s12870-023-04307-7 (PMC10320895; doi:10.1186/s12870-023-04307-7)
Supplement: Supplementary file 1 — Additional file 1: Figure S1. Anthocyanin chromatograms of the flower samples. Table S1. Non-targeted metabolome detection using LC-MS/MS of all samples. Table S2. Gene number and corresponding names. [file 12870_2023_4307_MOESM1_ESM.zip › table S2.csv]

XM_016593129.1	LOC107773712	ADP-ribosylation factor GTPase-activating protein AGD2 OS=Arabidopsis thaliana OX=3702 GN=AGD2 PE=2 SV=1
XM_016617857.1	LOC107795261	Rhamnogalacturonan I rhamnosyltransferase 1 OS=Arabidopsis thaliana OX=3702 GN=RRT1 PE=1 SV=1
XM_016656985.1	LOC107829534	Serine/threonine-protein phosphatase 7 long form homolog OS=Arabidopsis thaliana OX=3702 GN=MAIL3 PE=2 SV=1
XM_016630519.1	LOC107806374	Probable protein phosphatase 2C 4 OS=Arabidopsis thaliana OX=3702 GN=PLL5 PE=2 SV=1
XM_016604760.1	LOC107783742	Probably inactive leucine-rich repeat receptor-like protein kinase At5g06940 OS=Arabidopsis thaliana OX=3702 GN=At5g06940 PE=3 SV=1
XM_016659918.1	LOC107832106	D-aminoacyl-tRNA deacylase OS=Arabidopsis thaliana OX=3702 GN=GEK1 PE=1 SV=2
XM_016639748.1	LOC107814337	Zinc finger BED domain-containing protein RICESLEEPER 2 OS=Oryza sativa subsp. japonica OX=39947 GN=Os03g0733400 PE=2 SV=1
XM_016613444.1	LOC107791387	Mini-chromosome maintenance complex-binding protein OS=Arabidopsis thaliana OX=3702 GN=ETG1 PE=1 SV=1
XM_016602712.1	LOC107781893	K(+) efflux antiporter 6 OS=Arabidopsis thaliana OX=3702 GN=KEA6 PE=2 SV=1
XM_016623489.1	LOC107800334	Xyloglucan endotransglucosylase/hydrolase protein 9 OS=Arabidopsis thaliana OX=3702 GN=XTH9 PE=2 SV=2
XM_016594655.1	LOC107774993	Phospholipid-transporting ATPase 10 OS=Arabidopsis thaliana OX=3702 GN=ALA10 PE=3 SV=1
XM_016595773.1	LOC107775966	6-phosphogluconolactonase 3, chloroplastic OS=Arabidopsis thaliana OX=3702 GN=PGL3 PE=1 SV=1
XM_016634751.1	LOC107810029	Cytosolic sulfotransferase 15 OS=Arabidopsis thaliana OX=3702 GN=SOT15 PE=1 SV=1
XM_016610375.1	LOC107788676	Plasmodesmata-located protein 2 OS=Arabidopsis thaliana OX=3702 GN=PDLP2 PE=1 SV=1
XM_016649922.1	LOC107823296	Inactive poly [ADP-ribose] polymerase RCD1 OS=Arabidopsis thaliana OX=3702 GN=RCD1 PE=1 SV=1
XM_016586869.1	LOC107767779	Early nodulin-like protein 1 OS=Arabidopsis thaliana OX=3702 GN=At2g25060 PE=2 SV=2
XM_016658938.1	LOC107831195	MA3 DOMAIN-CONTAINING TRANSLATION REGULATORY FACTOR 1 OS=Arabidopsis thaliana OX=3702 GN=MRF1 PE=1 SV=1
XM_016654904.1	LOC107827721	Serine/threonine-protein kinase BLUS1 OS=Arabidopsis thaliana OX=3702 GN=BLUS1 PE=1 SV=1
XM_016596723.1	LOC107776800	Probable protein phosphatase 2C 60 OS=Oryza sativa subsp. japonica OX=39947 GN=Os06g0717800 PE=2 SV=1
XM_016639358.1	LOC107814032	Protein FAR1-RELATED SEQUENCE 5 OS=Arabidopsis thaliana OX=3702 GN=FRS5 PE=1 SV=1
XM_016647589.1	LOC107821170	Anther-specific proline-rich protein APG (Fragment) OS=Brassica napus OX=3708 GN=APG PE=2 SV=1
XM_016593567.1	LOC107774101	WRKY transcription factor 22 OS=Arabidopsis thaliana OX=3702 GN=WRKY22 PE=2 SV=1
XM_016606064.1	LOC107784868	Tobamovirus multiplication protein 3 OS=Nicotiana tabacum OX=4097 GN=TOM3 PE=1 SV=1
XM_016608958.1	LOC107787394	LanC-like protein GCR2 OS=Arabidopsis thaliana OX=3702 GN=GCR2 PE=1 SV=1
XM_016597106.1	LOC107777119	Primary amine oxidase OS=Arabidopsis thaliana OX=3702 GN=At1g62810 PE=2 SV=1
XM_016647784.1	LOC107821350	Cytochrome P450 81Q32 OS=Catharanthus roseus OX=4058 GN=CYP81Q32 PE=2 SV=1
XM_016637518.1	LOC107812421	ATP-dependent DNA helicase DDM1 OS=Arabidopsis thaliana OX=3702 GN=DDM1 PE=1 SV=1
XM_016644561.1	LOC107818533	Protein PHLOEM UNLOADING MODULATOR OS=Arabidopsis thaliana OX=3702 GN=PLM PE=2 SV=1
XM_016628767.1	LOC107804830	CASP-like protein 1F1 OS=Vitis vinifera OX=29760 GN=VIT_17s0000g00560 PE=2 SV=2
XM_016611645.1	LOC107789772	Bifunctional riboflavin biosynthesis protein RIBA 1, chloroplastic OS=Arabidopsis thaliana OX=3702 GN=RIBA1 PE=1 SV=2
XM_016647825.1	LOC107821387	Glucan endo-1,3-beta-glucosidase 7 OS=Arabidopsis thaliana OX=3702 GN=At4g34480 PE=1 SV=2
XM_016643396.1	LOC107817544	Beta-D-glucosyl crocetin beta-1,6-glucosyltransferase OS=Gardenia jasminoides OX=114476 GN=UGT94E5 PE=1 SV=1
XM_016660384.1	LOC107832519	Trans-resveratrol di-O-methyltransferase OS=Vitis vinifera OX=29760 GN=ROMT PE=1 SV=2
XM_016599556.1	LOC107779187	F-box/FBD/LRR-repeat protein At1g13570 OS=Arabidopsis thaliana OX=3702 GN=At1g13570 PE=2 SV=1
XM_016581427.1	LOC107763019	Zinc finger BED domain-containing protein RICESLEEPER 2 OS=Oryza sativa subsp. japonica OX=39947 GN=Os03g0733400 PE=2 SV=1
XM_016610979.1	LOC107789205	12-oxophytodienoate reductase 1 OS=Solanum lycopersicum OX=4081 GN=OPR1 PE=1 SV=1
XM_016655449.1	LOC107828180	25.3 kDa vesicle transport protein OS=Arabidopsis thaliana OX=3702 GN=SEC22 PE=2 SV=1
XM_016604448.1	LOC107783475	ABC transporter G family member 26 OS=Arabidopsis thaliana OX=3702 GN=ABCG26 PE=2 SV=2
XM_016656721.1	LOC107829246	Berberine bridge enzyme-like 28 OS=Arabidopsis thaliana OX=3702 GN=At5g44440 PE=1 SV=1
XM_016586621.1	LOC107767577	Protein TIFY 4B OS=Arabidopsis thaliana OX=3702 GN=TIFY4B PE=1 SV=1
XM_016578420.1	LOC107760381	Cellulose synthase A catalytic subunit 2 [UDP-forming] OS=Arabidopsis thaliana OX=3702 GN=CESA2 PE=1 SV=1
XM_016580193.1	LOC107761901	Histone-lysine N-methyltransferase, H3 lysine-9 specific SUVH1 OS=Nicotiana tabacum OX=4097 GN=SUVH1 PE=1 SV=1
XM_016629152.1	LOC107805160	KH domain-containing protein At3g08620 OS=Arabidopsis thaliana OX=3702 GN=At3g08620 PE=2 SV=1
XM_016617766.1	LOC107795182	40S ribosomal protein S17 OS=Solanum lycopersicum OX=4081 GN=RPS17 PE=2 SV=3
XM_016638700.1	LOC107813425	Chalcone synthase J OS=Petunia hybrida OX=4102 GN=CHSJ PE=2 SV=2
XM_016645065.1	LOC107818984	Cysteine--tRNA ligase, chloroplastic/mitochondrial OS=Arabidopsis thaliana OX=3702 GN=SYCO PE=2 SV=1
XM_016653440.1	LOC107826459	Homeobox-leucine zipper protein MERISTEM L1 OS=Arabidopsis thaliana OX=3702 GN=ATML1 PE=1 SV=1
XM_016603285.1	LOC107782401	Phytochrome B OS=Solanum tuberosum OX=4113 GN=PHYB PE=3 SV=2
XM_016660260.1	LOC107832416	Enolase 1, chloroplastic OS=Arabidopsis thaliana OX=3702 GN=ENO1 PE=1 SV=1
XM_016630582.1	LOC107806427	Transcription factor CPC OS=Arabidopsis thaliana OX=3702 GN=CPC PE=1 SV=1
XM_016631233.1	LOC107806960	Superoxide dismutase [Cu-Zn], chloroplastic OS=Petunia hybrida OX=4102 GN=SODCP PE=2 SV=1
XM_016587138.1	LOC107768033	Phosphoglycerate mutase-like protein AT74 OS=Arabidopsis thaliana OX=3702 GN=At3g05170 PE=2 SV=1
XM_016647671.1	LOC107821246	Ethylene-responsive transcription factor WIN1 OS=Arabidopsis thaliana OX=3702 GN=WIN1 PE=2 SV=1
XM_016578958.1	LOC107760850	40S ribosomal protein S14-2 OS=Arabidopsis thaliana OX=3702 GN=RPS14B PE=1 SV=1
XM_016617087.1	LOC107794590	Fatty acyl-CoA reductase 2, chloroplastic OS=Arabidopsis thaliana OX=3702 GN=FAR2 PE=1 SV=2
XM_016622848.1	LOC107799709	Transcription factor bHLH130 OS=Arabidopsis thaliana OX=3702 GN=BHLH130 PE=1 SV=1
XM_016607697.1	LOC107786250	Protein VASCULAR ASSOCIATED DEATH 1, chloroplastic OS=Arabidopsis thaliana OX=3702 GN=VAD1 PE=1 SV=1
XM_016586548.1	LOC107767515	Triacylglycerol lipase 2 OS=Arabidopsis thaliana OX=3702 GN=LIP2 PE=2 SV=1
XM_016626445.1	LOC107802869	Probable enoyl-CoA hydratase 1, peroxisomal OS=Arabidopsis thaliana OX=3702 GN=ECHIA PE=1 SV=1
XM_016647222.1	LOC107820865	Transcription factor TCP9 OS=Arabidopsis thaliana OX=3702 GN=TCP9 PE=1 SV=1
XM_016612146.1	LOC107790240	Cryptochrome-1 OS=Arabidopsis thaliana OX=3702 GN=CRY1 PE=1 SV=2
XM_016639603.1	LOC107814228	Protein IQ-DOMAIN 24 OS=Arabidopsis thaliana OX=3702 GN=IQD24 PE=1 SV=1
XM_016647508.1	LOC107821106	Kinesin-like protein KIN-7D, mitochondrial OS=Arabidopsis thaliana OX=3702 GN=KIN7D PE=2 SV=1
XM_016654642.1	LOC107827495	Probable disease resistance protein At5g66900 OS=Arabidopsis thaliana OX=3702 GN=At5g66900 PE=1 SV=1
XM_016625355.1	LOC107801937	Chitin elicitor receptor kinase 1 OS=Oryza sativa subsp. japonica OX=39947 GN=CERK1 PE=1 SV=1
XM_016618919.1	LOC107796175	Probable 2-oxoglutarate/Fe(II)-dependent dioxygenase OS=Papaver somniferum OX=3469 GN=DIOX2 PE=2 SV=1
XM_016601047.1	LOC107780497	GABA transporter 1 OS=Arabidopsis thaliana OX=3702 GN=GAT1 PE=1 SV=1
XM_016603095.1	LOC107782230	Sugar transport protein 8 OS=Arabidopsis thaliana OX=3702 GN=STP8 PE=2 SV=2
XM_016633074.1	LOC107808539	Cytochrome c oxidase subunit 6b-1 OS=Arabidopsis thaliana OX=3702 GN=COX6B-1 PE=1 SV=1
XM_016578175.1	LOC107760162	Mini zinc finger protein 2 OS=Arabidopsis thaliana OX=3702 GN=MIF2 PE=1 SV=1
XM_016634070.1	LOC107809435	Protein Dr1 homolog OS=Arabidopsis thaliana OX=3702 GN=DR1 PE=1 SV=1
XM_016581112.1	LOC107762726	2-dehydro-3-deoxyphosphooctonate aldolase OS=Pisum sativum OX=3888 GN=KDSA PE=2 SV=1
XM_016588548.1	LOC107769341	Amino acid transporter AVT6A OS=Arabidopsis thaliana OX=3702 GN=AVT6A PE=2 SV=1
XM_016642814.1	LOC107817044	General transcription and DNA repair factor IIH helicase subunit XPB1 OS=Arabidopsis thaliana OX=3702 GN=XPB1 PE=2 SV=3
XM_016655122.1	LOC107827897	DEAD-box ATP-dependent RNA helicase 42 OS=Arabidopsis thaliana OX=3702 GN=RH42 PE=1 SV=2
XM_016657526.1	LOC107830045	B3 domain-containing protein Os01g0234100 OS=Oryza sativa subsp. japonica OX=39947 GN=Os01g0234100 PE=2 SV=1
XM_016624490.1	LOC107801209	Probable complex I intermediate-associated protein 30 OS=Arabidopsis thaliana OX=3702 GN=At1g17350 PE=1 SV=2
XM_016592018.1	LOC107772517	Beta-galactosidase 16 OS=Arabidopsis thaliana OX=3702 GN=BGAL16 PE=2 SV=2
XM_016587475.1	LOC107768355	Hydroxyproline O-galactosyltransferase GALT3 OS=Arabidopsis thaliana OX=3702 GN=GALT3 PE=2 SV=1
XM_016659562.1	LOC107831766	Tobamovirus multiplication protein 3 OS=Nicotiana tabacum OX=4097 GN=TOM3 PE=1 SV=1
XM_016622039.1	LOC107798987	Dihydrofolate synthetase OS=Arabidopsis thaliana OX=3702 GN=DHFS PE=1 SV=1
XM_016590175.1	LOC107770841	Isoaspartyl peptidase/L-asparaginase 1 OS=Arabidopsis thaliana OX=3702 GN=At5g08100 PE=1 SV=2
XM_016646433.1	LOC107820203	Stigma-specific STIG1-like protein 1 OS=Arabidopsis thaliana OX=3702 GN=At4g26880 PE=3 SV=1
XM_016583474.1	LOC107764889	Protein POLAR-like 1 OS=Arabidopsis thaliana OX=3702 GN=PL1 PE=3 SV=1
XM_016635475.1	LOC107810676	Trans-resveratrol di-O-methyltransferase OS=Vitis vinifera OX=29760 GN=ROMT PE=1 SV=2
XM_016634459.1	LOC107809769	Omega-6 fatty acid desaturase, chloroplastic OS=Brassica napus OX=3708 PE=1 SV=1
XM_016630053.1	LOC107805946	E3 ubiquitin-protein ligase UPL5 OS=Arabidopsis thaliana OX=3702 GN=UPL5 PE=1 SV=1
XM_016593125.1	LOC107773706	Probable lactoylglutathione lyase, chloroplastic OS=Arabidopsis thaliana OX=3702 GN=At1g67280 PE=1 SV=1
XM_016585046.1	LOC107766292	Probable calcium-binding protein CML35 OS=Arabidopsis thaliana OX=3702 GN=CML35 PE=2 SV=2
XM_016620691.1	LOC107797771	Uncharacterized protein At3g17950 OS=Arabidopsis thaliana OX=3702 GN=Y-3 PE=1 SV=1
XM_016624967.1	LOC107801616	UDP-URONIC ACID TRANSPORTER 1 OS=Arabidopsis thaliana OX=3702 GN=UUAT1 PE=1 SV=1
XM_016590671.1	LOC107771321	Brassinosteroid-responsive RING protein 1 OS=Arabidopsis thaliana OX=3702 GN=BRH1 PE=2 SV=1
XM_016606608.1	LOC107785331	Transcription termination factor MTERF6, chloroplastic/mitochondrial OS=Arabidopsis thaliana OX=3702 GN=MTERF6 PE=2 SV=1
XM_016640417.1	LOC107814910	Cytochrome P450 CYP72A219 OS=Panax ginseng OX=4054 PE=2 SV=1
XM_016606396.1	LOC107785161	Glycine cleavage system H protein 2, mitochondrial OS=Arabidopsis thaliana OX=3702 GN=GDH2 PE=2 SV=1
XM_016641301.1	LOC107815681	FCS-Like Zinc finger 14 OS=Arabidopsis thaliana OX=3702 GN=FLZ14 PE=1 SV=1
XM_016577361.1	LOC107759416	Protein SUPPRESSOR OF K(+) TRANSPORT GROWTH DEFECT 1 OS=Arabidopsis thaliana OX=3702 GN=SKD1 PE=1 SV=1
XM_016620301.1	LOC107797412	Elongation factor 1-alpha C OS=Porphyra purpurea OX=2787 GN=TEF-C PE=2 SV=1
XM_016656142.1	LOC107828774	Rust resistance kinase Lr10 OS=Triticum aestivum OX=4565 GN=LRK10 PE=2 SV=1
XM_016609129.1	LOC107787541	Probable serine/threonine-protein phosphatase 2A regulatory subunit B'' subunit TON2 OS=Arabidopsis thaliana OX=3702 GN=TON2 PE=1 SV=1
XM_016600135.1	LOC107779666	Protein OBERON 2 OS=Arabidopsis thaliana OX=3702 GN=OBE2 PE=1 SV=1
XM_016580681.1	LOC107762338	Polyamine oxidase 2 OS=Arabidopsis thaliana OX=3702 GN=PAO2 PE=1 SV=1
XM_016644015.1	LOC107818085	CLP protease regulatory subunit CLPX3, mitochondrial OS=Arabidopsis thaliana OX=3702 GN=CLPX3 PE=2 SV=1
XM_016622808.1	LOC107799667	Serine/threonine-protein kinase TOR OS=Arabidopsis thaliana OX=3702 GN=TOR PE=1 SV=1
XM_016642525.1	LOC107816780	Protein KOKOPELLI OS=Arabidopsis thaliana OX=3702 GN=KPL PE=2 SV=1
XM_016648718.1	LOC107822198	Protein trichome birefringence-like 34 OS=Arabidopsis thaliana OX=3702 GN=TBL34 PE=2 SV=2
XM_016593422.1	LOC107773982	FHA domain-containing protein At4g14490 OS=Arabidopsis thaliana OX=3702 GN=At4g14490 PE=1 SV=1
XM_016645559.1	LOC107819456	GDSL esterase/lipase At5g14450 OS=Arabidopsis thaliana OX=3702 GN=At5g14450 PE=2 SV=1
XM_016625809.1	LOC107802337	Protein Ycf2 OS=Oenothera argillicola OX=3940 GN=ycf2-A PE=3 SV=1
XM_016623003.1	LOC107799864	Protein SMAX1-LIKE 3 OS=Arabidopsis thaliana OX=3702 GN=SMXL3 PE=2 SV=1
XM_016655701.1	LOC107828407	RNA-binding NOB1-like protein OS=Arabidopsis thaliana OX=3702 GN=NOB1 PE=1 SV=1
XM_016634720.1	LOC107810003	Protein BPS1, chloroplastic OS=Arabidopsis thaliana OX=3702 GN=BPS1 PE=2 SV=1
XM_016606705.1	LOC107785404	Transcription factor MYB92 OS=Arabidopsis thaliana OX=3702 GN=MYB92 PE=1 SV=1
XM_016628933.1	LOC107804965	Protein RADIALIS-like 1 OS=Arabidopsis thaliana OX=3702 GN=RL1 PE=2 SV=1
XM_016637793.1	LOC107812648	WAT1-related protein At1g43650 OS=Arabidopsis thaliana OX=3702 GN=At1g43650 PE=2 SV=1
XM_016635583.1	LOC107810758	Probable UDP-arabinopyranose mutase 2 OS=Solanum tuberosum OX=4113 GN=UPTG2 PE=1 SV=1
XM_016636176.1	LOC107811279	26S proteasome non-ATPase regulatory subunit 2 homolog A OS=Arabidopsis thaliana OX=3702 GN=RPN1A PE=1 SV=2
XM_016630765.1	LOC107806588	Purple acid phosphatase 15 OS=Arabidopsis thaliana OX=3702 GN=PAP15 PE=1 SV=1
XM_016627139.1	LOC107803424	Plant UBX domain-containing protein 2 OS=Arabidopsis thaliana OX=3702 GN=PUX2 PE=1 SV=2
XM_016614569.1	LOC107792359	CDK5RAP3-like protein OS=Arabidopsis thaliana OX=3702 GN=At5g06830 PE=2 SV=2
XM_016623762.1	LOC107800570	F-box protein PP2-A13 OS=Arabidopsis thaliana OX=3702 GN=PP2A13 PE=1 SV=1
XM_016637635.1	LOC107812512	Protein trichome birefringence-like 28 OS=Arabidopsis thaliana OX=3702 GN=TBL28 PE=2 SV=1
XM_016637665.1	LOC107812529	Protein MICROTUBULE BINDING PROTEIN 2C OS=Nicotiana tabacum OX=4097 GN=MBP2C PE=1 SV=1
XM_016584701.1	LOC107765993	Glycosyltransferase BC10 OS=Oryza sativa subsp. japonica OX=39947 GN=BC10 PE=1 SV=1
XM_016630632.1	LOC107806476	Protein EXECUTER 2, chloroplastic OS=Arabidopsis thaliana OX=3702 GN=EX2 PE=2 SV=1
XM_016585627.1	LOC107766777	LEAF RUST 10 DISEASE-RESISTANCE LOCUS RECEPTOR-LIKE PROTEIN KINASE-like 2.1 OS=Arabidopsis thaliana OX=3702 GN=LRK10L-2.1 PE=3 SV=1
XM_016631550.1	LOC107807213	Rhomboid-like protein 11, chloroplastic OS=Arabidopsis thaliana OX=3702 GN=RBL11 PE=1 SV=1
XM_016601372.1	LOC107780795	Probable anion transporter 3, chloroplastic OS=Arabidopsis thaliana OX=3702 GN=ANTR3 PE=2 SV=2
XM_016606532.1	LOC107785270	Uncharacterized mitochondrial protein AtMg00750 OS=Arabidopsis thaliana OX=3702 GN=AtMg00750 PE=4 SV=1
XM_016595556.1	LOC107775779	Protein GLUTELIN PRECURSOR ACCUMULATION 3 OS=Oryza sativa subsp. japonica OX=39947 GN=GPA3 PE=1 SV=1
XM_016580282.1	LOC107761979	CASP-like protein 2B1 OS=Vitis vinifera OX=29760 GN=GSVIVT00013502001 PE=2 SV=1
XM_016618115.1	LOC107795472	2-methylpropanoate--CoA ligase CCL4 OS=Humulus lupulus OX=3486 GN=CCL4 PE=1 SV=1
XM_016578923.1	LOC107760820	Low affinity inorganic phosphate transporter 4 OS=Petunia hybrida OX=4102 GN=PT4 PE=2 SV=1
XM_016631493.1	LOC107807163	DeSI-like protein At4g17486 OS=Arabidopsis thaliana OX=3702 GN=At4g17486 PE=2 SV=1
XM_016627016.1	LOC107803324	Probable E3 ubiquitin-protein ligase XERICO OS=Arabidopsis thaliana OX=3702 GN=XERICO PE=1 SV=1
XM_016651071.1	LOC107824322	Protein FIZZY-RELATED 2 OS=Arabidopsis thaliana OX=3702 GN=FZR2 PE=1 SV=1
XM_016625979.1	LOC107802469	Protein NRT1/ PTR FAMILY 4.6 OS=Arabidopsis thaliana OX=3702 GN=NPF4.6 PE=1 SV=1
XM_016628439.1	LOC107804529	Cyclin-A3-4 OS=Arabidopsis thaliana OX=3702 GN=CYCA3-4 PE=1 SV=1
XM_016581959.1	LOC107763475	Peroxisomal 2,4-dienoyl-CoA reductase [(3E)-enoyl-CoA-producing] OS=Arabidopsis thaliana OX=3702 GN=At3g12800 PE=2 SV=1
XM_016601516.1	LOC107780900	Pentatricopeptide repeat-containing protein At4g16390, chloroplastic OS=Arabidopsis thaliana OX=3702 GN=P67 PE=1 SV=3
XM_016656048.1	LOC107828685	Uncharacterized exonuclease domain-containing protein At3g15140 OS=Arabidopsis thaliana OX=3702 GN=At3g15140 PE=2 SV=1
XM_016620934.1	LOC107798011	Protein TIFY 10b OS=Oryza sativa subsp. japonica OX=39947 GN=TIFY10B PE=1 SV=1
XM_016614275.1	LOC107792089	Ras-related protein RABD2a OS=Arabidopsis thaliana OX=3702 GN=RABD2A PE=1 SV=3
XM_016617465.1	LOC107794905	Peroxisome biogenesis factor 10 OS=Arabidopsis thaliana OX=3702 GN=PEX10 PE=1 SV=1
XM_016655483.1	LOC107828209	Calcium-transporting ATPase 1 OS=Arabidopsis thaliana OX=3702 GN=ACA1 PE=1 SV=3
XM_016578400.1	LOC107760364	Protein KINESIN LIGHT CHAIN-RELATED 3 OS=Arabidopsis thaliana OX=3702 GN=KLCR3 PE=2 SV=1
XM_016607108.1	LOC107785739	Late blight resistance protein R1-A OS=Solanum demissum OX=50514 GN=R1A PE=3 SV=1
XM_016607897.1	LOC107786427	Tubby-like F-box protein 7 OS=Arabidopsis thaliana OX=3702 GN=TULP7 PE=2 SV=1
XM_016621004.1	LOC107798060	Jasmonoyl--L-amino acid synthetase JAR6 OS=Nicotiana attenuata OX=49451 GN=JAR6 PE=1 SV=2
XM_016607817.1	LOC107786350	Cysteine protease XCP1 OS=Arabidopsis thaliana OX=3702 GN=XCP1 PE=1 SV=1
XM_016615628.1	LOC107793299	Glycine-rich RNA-binding protein RZ1A OS=Arabidopsis thaliana OX=3702 GN=RZ1A PE=1 SV=1
XM_016614353.1	LOC107792163	Ubiquitin-like modifier-activating enzyme 5 OS=Arabidopsis thaliana OX=3702 GN=At1g05350 PE=3 SV=2
XM_016619153.1	LOC107796397	Kinesin-like protein KIN-14B OS=Arabidopsis thaliana OX=3702 GN=KIN14B PE=1 SV=1
XM_016617009.1	LOC107794511	E3 ubiquitin-protein ligase ATL6 OS=Arabidopsis thaliana OX=3702 GN=ATL6 PE=1 SV=2
XM_016594084.1	LOC107774532	F-box/LRR-repeat protein At3g03360 OS=Arabidopsis thaliana OX=3702 GN=At3g03360 PE=2 SV=2
XM_016596801.1	LOC107776859	UDP-glucuronic acid decarboxylase 1 OS=Arabidopsis thaliana OX=3702 GN=UXS1 PE=1 SV=1
XM_016649350.1	LOC107822784	ABC transporter C family member 8 OS=Arabidopsis thaliana OX=3702 GN=ABCC8 PE=2 SV=3
XM_016609672.1	LOC107788032	Acetylornithine aminotransferase, mitochondrial OS=Alnus glutinosa OX=3517 GN=AG118 PE=2 SV=1
XM_016621980.1	LOC107798951	Calcium and calcium/calmodulin-dependent serine/threonine-protein kinase OS=Lotus japonicus OX=34305 GN=CCAMK PE=1 SV=1
XM_016624159.1	LOC107800897	UDP-xylose transporter 3 OS=Arabidopsis thaliana OX=3702 GN=UXT3 PE=1 SV=1
XM_016602878.1	LOC107782042	Gibberellin 2-beta-dioxygenase 1 OS=Pisum sativum OX=3888 GN=GA2OX1 PE=1 SV=1
XM_016600807.1	LOC107780274	Putative late blight resistance protein homolog R1B-14 OS=Solanum demissum OX=50514 GN=R1B-14 PE=3 SV=1
XM_016604231.1	LOC107783260	Protein EMBRYO DEFECTIVE 514 OS=Arabidopsis thaliana OX=3702 GN=EMB514 PE=1 SV=1
XM_016648453.1	LOC107821965	F-box/kelch-repeat protein SKIP25 OS=Arabidopsis thaliana OX=3702 GN=SKIP25 PE=1 SV=1
XM_016578787.1	LOC107760692	Beta-amylase 2, chloroplastic OS=Arabidopsis thaliana OX=3702 GN=BAM2 PE=1 SV=2
XM_016604070.1	LOC107783103	UDP-glucose 6-dehydrogenase 5 OS=Oryza sativa subsp. japonica OX=39947 GN=UGD5 PE=2 SV=1
XM_016591210.1	LOC107771762	ER lumen protein-retaining receptor OS=Petunia hybrida OX=4102 GN=ERD2 PE=2 SV=1
XM_016639647.1	LOC107814267	Receptor-like protein kinase OS=Ipomoea nil OX=35883 GN=INRPK1 PE=2 SV=2
XM_016598900.1	LOC107778614	Aspartic proteinase A1 OS=Arabidopsis thaliana OX=3702 GN=APA1 PE=1 SV=1
XM_016603813.1	LOC107782872	Dicarboxylate transporter 2.1, chloroplastic OS=Arabidopsis thaliana OX=3702 GN=DIT2-1 PE=1 SV=1
XM_016607514.1	LOC107786082	Mediator of RNA polymerase II transcription subunit 25 OS=Solanum lycopersicum OX=4081 GN=MED25 PE=1 SV=1
XM_016634714.1	LOC107809994	Epidermis-specific secreted glycoprotein EP1 OS=Daucus carota OX=4039 GN=EP1 PE=1 SV=1
XM_016626663.1	LOC107803064	40S ribosomal protein S8 OS=Oryza sativa subsp. japonica OX=39947 GN=RPS8 PE=2 SV=2
XM_016642658.1	LOC107816911	G-type lectin S-receptor-like serine/threonine-protein kinase LECRK4 OS=Oryza sativa subsp. japonica OX=39947 GN=LECRK4 PE=3 SV=1
XM_016650752.1	LOC107824024	DEAD-box ATP-dependent RNA helicase 37 OS=Arabidopsis thaliana OX=3702 GN=RH37 PE=2 SV=2
XM_016603036.1	LOC107782182	Thioredoxin M3, chloroplastic OS=Arabidopsis thaliana OX=3702 GN=GAT1 PE=2 SV=2
XM_016594504.1	LOC107774850	60S ribosomal protein L32-1 OS=Arabidopsis thaliana OX=3702 GN=RPL32A PE=2 SV=2
XM_016612125.1	LOC107790219	Proline dehydrogenase 1, mitochondrial OS=Arabidopsis thaliana OX=3702 GN=POX1 PE=1 SV=2
XM_016612899.1	LOC107790925	Probable NAD(P)H dehydrogenase (quinone) FQR1-like 2 OS=Arabidopsis thaliana OX=3702 GN=At4g36750 PE=1 SV=1
XM_016635831.1	LOC107810996	Calmodulin-binding transcription activator 4 OS=Arabidopsis thaliana OX=3702 GN=CAMTA4 PE=1 SV=1
XM_016619938.1	LOC107797081	Nucleosome assembly protein 1;4 OS=Nicotiana tabacum OX=4097 GN=NAP1;4 PE=1 SV=1
XM_016616158.1	LOC107793743	Endoribonuclease Dicer homolog 1 OS=Oryza sativa subsp. japonica OX=39947 GN=DCL1 PE=3 SV=1
XM_016653626.1	LOC107826626	Protein PAF1 homolog OS=Arabidopsis thaliana OX=3702 GN=VIP2 PE=1 SV=1
XM_016581416.1	LOC107763008	Nuclear intron maturase 2, mitochondrial OS=Arabidopsis thaliana OX=3702 GN=NMAT2 PE=1 SV=1
XM_016618796.1	LOC107796078	Protein REVEILLE 1 OS=Arabidopsis thaliana OX=3702 GN=RVE1 PE=1 SV=1
XM_016582910.1	LOC107764357	Agamous-like MADS-box protein AGL9 homolog OS=Petunia hybrida OX=4102 GN=FBP2 PE=1 SV=2
XM_016628997.1	LOC107805026	Methionine aminopeptidase 1D, chloroplastic/mitochondrial OS=Arabidopsis thaliana OX=3702 GN=MAP1D PE=1 SV=1
XM_016601690.1	LOC107781064	Berberine bridge enzyme-like 28 OS=Arabidopsis thaliana OX=3702 GN=At5g44440 PE=1 SV=1
XM_016605310.1	LOC107784225	DEAD-box ATP-dependent RNA helicase 42 OS=Arabidopsis thaliana OX=3702 GN=RH42 PE=1 SV=2
XM_016593648.1	LOC107774171	Probable UDP-3-O-acylglucosamine N-acyltransferase 2, mitochondrial OS=Arabidopsis thaliana OX=3702 GN=LPXD2 PE=3 SV=1
XM_016579944.1	LOC107761694	Nectarin-1 OS=Nicotiana plumbaginifolia OX=4092 GN=NEC1 PE=1 SV=1
XM_016635815.1	LOC107810981	15.4 kDa class V heat shock protein OS=Arabidopsis thaliana OX=3702 GN=HSP15.4 PE=2 SV=1
XM_016651824.1	LOC107824996	Chlorophyllide a oxygenase, chloroplastic OS=Arabidopsis thaliana OX=3702 GN=CAO PE=1 SV=1
XM_016589152.1	LOC107769895	Probable prolyl 4-hydroxylase 10 OS=Arabidopsis thaliana OX=3702 GN=P4H10 PE=3 SV=1
XM_016610585.1	LOC107788854	Pentatricopeptide repeat-containing protein At2g36730 OS=Arabidopsis thaliana OX=3702 GN=PCMP-E44 PE=3 SV=1
XM_016625859.1	LOC107802375	Dihydrolipoyllysine-residue acetyltransferase component 4 of pyruvate dehydrogenase complex, chloroplastic OS=Arabidopsis thaliana OX=3702 GN=LTA2 PE=2 SV=1
XM_016639060.1	LOC107813759	Heparanase-like protein 3 OS=Arabidopsis thaliana OX=3702 GN=At5g34940 PE=2 SV=2
XM_016651078.1	LOC107824327	DEAD-box ATP-dependent RNA helicase 35 OS=Arabidopsis thaliana OX=3702 GN=RH35 PE=2 SV=1
XM_016639178.1	LOC107813865	Classical arabinogalactan protein 6 OS=Arabidopsis thaliana OX=3702 GN=AGP6 PE=2 SV=1
XM_016618602.1	LOC107795896	F-box/FBD/LRR-repeat protein At1g13570 OS=Arabidopsis thaliana OX=3702 GN=At1g13570 PE=2 SV=1
XM_016578188.1	LOC107760140	Protein CHLOROPLAST IMPORT APPARATUS 2 OS=Arabidopsis thaliana OX=3702 GN=CIA2 PE=1 SV=1
XM_016609375.1	LOC107787766	Kinesin-like protein KIN-14C OS=Arabidopsis thaliana OX=3702 GN=KIN14C PE=2 SV=1
XM_016620856.1	LOC107797933	DNA damage-binding protein 1 OS=Solanum cheesmaniae OX=142759 GN=DDB1 PE=3 SV=1
XM_016606187.1	LOC107784981	D-xylose-proton symporter-like 3, chloroplastic OS=Arabidopsis thaliana OX=3702 GN=At5g59250 PE=1 SV=2
XM_016597628.1	LOC107777574	14 kDa proline-rich protein DC2.15 OS=Daucus carota OX=4039 PE=2 SV=1
XM_016645240.1	LOC107819151	Extradiol ring-cleavage dioxygenase OS=Arabidopsis thaliana OX=3702 GN=LIGB PE=2 SV=1
XM_016644726.1	LOC107818690	Dual specificity protein kinase YAK1 homolog OS=Arabidopsis thaliana OX=3702 GN=YAK1 PE=1 SV=1
XM_016613605.1	LOC107791519	Protein GL2-INTERACTING REPRESSOR 1 OS=Arabidopsis thaliana OX=3702 GN=GIR1 PE=1 SV=1
XM_016592085.1	LOC107772589	36.4 kDa proline-rich protein OS=Solanum lycopersicum OX=4081 GN=TPRP-F1 PE=2 SV=1
XM_016579015.1	LOC107760894	Early nodulin-like protein 1 OS=Arabidopsis thaliana OX=3702 GN=At2g25060 PE=2 SV=2
XM_016604120.1	LOC107783147	DEK domain-containing chromatin-associated protein 3 OS=Arabidopsis thaliana OX=3702 GN=DEK3 PE=1 SV=1
XM_016633533.1	LOC107808968	Protein SOSEKI 1 OS=Arabidopsis thaliana OX=3702 GN=SOK1 PE=1 SV=1
XM_016630350.1	LOC107806226	Reactive Intermediate Deaminase A, chloroplastic OS=Arabidopsis thaliana OX=3702 GN=RIDA PE=1 SV=1
XM_016615913.1	LOC107793535	UDP-glucose 6-dehydrogenase 3 OS=Arabidopsis thaliana OX=3702 GN=UGD3 PE=1 SV=1
XM_016640476.1	LOC107814976	Probable amidase At4g34880 OS=Arabidopsis thaliana OX=3702 GN=At4g34880 PE=2 SV=1
XM_016656304.1	LOC107828914	ABC transporter G family member 15 OS=Arabidopsis thaliana OX=3702 GN=ABCG15 PE=2 SV=2
XM_016651611.1	LOC107824804	IQ domain-containing protein IQM2 OS=Arabidopsis thaliana OX=3702 GN=IQM2 PE=2 SV=1
XM_016629223.1	LOC107805227	Protein PELPK1 OS=Arabidopsis thaliana OX=3702 GN=PELPK1 PE=2 SV=1
XM_016639747.1	LOC107814339	Pentatricopeptide repeat-containing protein At3g57430, chloroplastic OS=Arabidopsis thaliana OX=3702 GN=PCMP-H81 PE=2 SV=2
XM_016639247.1	LOC107813923	Germin-like protein subfamily 3 member 2 OS=Arabidopsis thaliana OX=3702 GN=At3g10080 PE=2 SV=1
XM_016577965.1	LOC107759947	Auxin-induced protein 15A OS=Glycine max OX=3847 PE=2 SV=1
XM_016590315.1	LOC107770989	Pentatricopeptide repeat-containing protein At1g08070, chloroplastic OS=Arabidopsis thaliana OX=3702 GN=PCMP-H12 PE=2 SV=1
XM_016636042.1	LOC107811165	Glutaredoxin-C9 OS=Arabidopsis thaliana OX=3702 GN=GRXC9 PE=1 SV=1
XM_016608345.1	LOC107786847	Protein PIN-LIKES 2 OS=Arabidopsis thaliana OX=3702 GN=PILS2 PE=2 SV=1
XM_016627593.1	LOC107803805	Heterogeneous nuclear ribonucleoprotein Q OS=Arabidopsis thaliana OX=3702 GN=LIF2 PE=1 SV=1
XM_016603660.1	LOC107782731	LEAF RUST 10 DISEASE-RESISTANCE LOCUS RECEPTOR-LIKE PROTEIN KINASE-like 1.1 OS=Arabidopsis thaliana OX=3702 GN=LRK10L-1.1 PE=2 SV=1
XM_016577434.1	LOC107759476	Transcription factor GAMYB OS=Oryza sativa subsp. japonica OX=39947 GN=GAMYB PE=1 SV=1
XM_016587398.1	LOC107768285	RING-H2 finger protein ATL72 OS=Arabidopsis thaliana OX=3702 GN=ATL72 PE=2 SV=1
XM_016608340.1	LOC107786839	Anther-specific protein LAT52 OS=Solanum lycopersicum OX=4081 GN=LAT52 PE=2 SV=1
XM_016649753.1	LOC107823157	Protein DETOXIFICATION 16 OS=Arabidopsis thaliana OX=3702 GN=DTX16 PE=2 SV=1
XM_016630937.1	LOC107806716	EH domain-containing protein 1 OS=Arabidopsis thaliana OX=3702 GN=EHD1 PE=1 SV=1
XM_016580560.1	MBP2C	Protein MICROTUBULE BINDING PROTEIN 2C OS=Nicotiana tabacum OX=4097 GN=MBP2C PE=1 SV=1
XM_016641775.1	LOC107816099	C2 and GRAM domain-containing protein At1g03370 OS=Arabidopsis thaliana OX=3702 GN=At1g03370 PE=2 SV=4
XM_016637730.1	LOC107812584	Potassium transporter 5 OS=Arabidopsis thaliana OX=3702 GN=POT5 PE=1 SV=1
XM_016614375.1	LOC107792180	Two pore calcium channel protein 1B OS=Nicotiana tabacum OX=4097 GN=TPC1B PE=2 SV=1
XM_016589088.1	LOC107769826	Heat stress transcription factor B-2b OS=Arabidopsis thaliana OX=3702 GN=HSFB2B PE=2 SV=1
XM_016615241.1	LOC107792975	Vacuolar protein-sorting-associated protein 37 homolog 1 OS=Arabidopsis thaliana OX=3702 GN=VPS37-1 PE=1 SV=1
XM_016646926.1	LOC107820609	BTB/POZ domain and ankyrin repeat-containing protein NOOT2 OS=Medicago truncatula OX=3880 GN=NOOT2 PE=2 SV=1
XM_016640253.1	LOC107814793	Protein Mut11 OS=Chlamydomonas reinhardtii OX=3055 GN=Mut11 PE=2 SV=1
XM_016589387.1	LOC107770120	mRNA export factor GLE1 OS=Arabidopsis thaliana OX=3702 GN=GLE1 PE=1 SV=1
XM_016626000.1	LOC107802486	Factor of DNA methylation 4 OS=Arabidopsis thaliana OX=3702 GN=FDM4 PE=4 SV=1
XM_016637896.1	LOC107812736	Galactan beta-1,4-galactosyltransferase GALS3 OS=Arabidopsis thaliana OX=3702 GN=GALS3 PE=2 SV=1
XM_016605917.1	LOC107784742	Heat shock cognate 70 kDa protein OS=Petunia hybrida OX=4102 GN=HSP70 PE=2 SV=1
XM_016639266.1	LOC107813941	Nudix hydrolase 16, mitochondrial OS=Arabidopsis thaliana OX=3702 GN=NUDT16 PE=2 SV=1
XM_016613440.1	LOC107791382	Lysophospholipid acyltransferase 1 OS=Arabidopsis thaliana OX=3702 GN=LPCAT1 PE=1 SV=1
XM_016645700.1	LOC107819581	B3 domain-containing transcription factor VRN1 OS=Arabidopsis thaliana OX=3702 GN=VRN1 PE=1 SV=1
XM_016593399.1	LOC107773964	ABC transporter B family member 29, chloroplastic OS=Arabidopsis thaliana OX=3702 GN=ABCB29 PE=1 SV=1
XM_016602571.1	LOC107781799	Inorganic pyrophosphatase TTM1 OS=Arabidopsis thaliana OX=3702 GN=TTM1 PE=1 SV=1
XM_016619074.1	LOC107796323	Cysteine-rich and transmembrane domain-containing protein WIH2 OS=Arabidopsis thaliana OX=3702 GN=WIH2 PE=1 SV=1
XM_016642307.1	LOC107816579	Lactoylglutathione lyase OS=Solanum lycopersicum OX=4081 GN=GLX1 PE=2 SV=1
XM_016591581.1	LOC107771827	Protein ROOT HAIR DEFECTIVE 3 OS=Arabidopsis thaliana OX=3702 GN=RHD3 PE=1 SV=1
XM_016604520.1	LOC107783541	Actin-depolymerizing factor 7 OS=Arabidopsis thaliana OX=3702 GN=ADF7 PE=2 SV=1
XM_016595892.1	LOC107776076	Pyrophosphate-energized vacuolar membrane proton pump OS=Vigna radiata var. radiata OX=3916 PE=1 SV=4
XM_016647479.1	LOC107821077	Histidine-containing phosphotransfer protein 4 OS=Arabidopsis thaliana OX=3702 GN=AHP4 PE=1 SV=2
XM_016627201.1	LOC107803467	MLO-like protein 8 OS=Arabidopsis thaliana OX=3702 GN=MLO8 PE=1 SV=2
XM_016644687.1	LOC107818647	Mitochondrial Rho GTPase 1 OS=Arabidopsis thaliana OX=3702 GN=MIRO1 PE=1 SV=1
XM_016630857.1	LOC107806658	E3 ubiquitin-protein ligase RGLG3 OS=Arabidopsis thaliana OX=3702 GN=RGLG3 PE=1 SV=1
XM_016640492.1	LOC107814985	Aquaporin TIP1-1 OS=Arabidopsis thaliana OX=3702 GN=TIP1-1 PE=1 SV=1
XM_016627072.1	LOC107803372	Light-harvesting complex-like protein 3 isotype 1, chloroplastic OS=Arabidopsis thaliana OX=3702 GN=LIL3.1 PE=1 SV=1
XM_016609289.1	LOC107787688	Protein IQ-DOMAIN 23 OS=Arabidopsis thaliana OX=3702 GN=IQD23 PE=1 SV=1
XM_016583910.1	LOC107765282	Probable serine/threonine-protein kinase PBL21 OS=Arabidopsis thaliana OX=3702 GN=PBL21 PE=1 SV=1
XM_016598215.1	LOC107778034	MYB-like transcription factor ODO1 OS=Petunia hybrida OX=4102 GN=ODO1 PE=2 SV=1
XM_016645087.1	LOC107819009	DUF724 domain-containing protein 3 OS=Arabidopsis thaliana OX=3702 GN=DUF3 PE=1 SV=1
XM_016580214.1	LOC107761921	Probable dolichyl-diphosphooligosaccharide--protein glycosyltransferase subunit 3B OS=Arabidopsis thaliana OX=3702 GN=OST3B PE=2 SV=1
XM_016581481.1	LOC107763059	F-box/kelch-repeat protein At3g23880 OS=Arabidopsis thaliana OX=3702 GN=At3g23880 PE=2 SV=1
XM_016626545.1	LOC107802959	Putative glycerol-3-phosphate transporter 1 OS=Arabidopsis thaliana OX=3702 GN=At3g47420 PE=2 SV=1
XM_016590434.1	LOC107771111	Dynein 8 kDa light chain, flagellar outer arm OS=Chlamydomonas reinhardtii OX=3055 PE=1 SV=1
XM_016609363.1	LOC107787749	B3 domain-containing protein REM10 OS=Arabidopsis thaliana OX=3702 GN=REM10 PE=1 SV=1
XM_016655417.1	LOC107828155	Serine/threonine-protein kinase ATM OS=Arabidopsis thaliana OX=3702 GN=ATM PE=1 SV=1
XM_016630657.1	LOC107806494	PH, RCC1 and FYVE domains-containing protein 1 OS=Arabidopsis thaliana OX=3702 GN=PRAF1 PE=1 SV=1
XM_016642395.1	LOC107816664	Abscisic acid receptor PYL4 OS=Arabidopsis thaliana OX=3702 GN=PYL4 PE=1 SV=1
XM_016646961.1	LOC107820646	Glycosyltransferase BC10 OS=Oryza sativa subsp. japonica OX=39947 GN=BC10 PE=1 SV=1
XM_016637150.1	LOC107812119	FRIGIDA-like protein 3 OS=Arabidopsis thaliana OX=3702 GN=FRL3 PE=1 SV=1
XM_016606114.1	LOC107784917	Retrovirus-related Pol polyprotein from transposon RE1 OS=Arabidopsis thaliana OX=3702 GN=RE1 PE=2 SV=1
XM_016580225.1	LOC107761931	Zinc finger BED domain-containing protein RICESLEEPER 2 OS=Oryza sativa subsp. japonica OX=39947 GN=Os03g0733400 PE=2 SV=1
XM_016632054.1	LOC107807632	Two-component response regulator ARR9 OS=Arabidopsis thaliana OX=3702 GN=ARR9 PE=1 SV=1
XM_016597081.1	LOC107777100	Glutathione reductase, cytosolic OS=Pisum sativum OX=3888 PE=2 SV=1
XM_016614263.1	LOC107792075	Glucomannan 4-beta-mannosyltransferase 9 OS=Arabidopsis thaliana OX=3702 GN=CSLA9 PE=1 SV=1
XM_016631604.1	LOC107807257	Monosaccharide-sensing protein 2 OS=Arabidopsis thaliana OX=3702 GN=MSSP2 PE=1 SV=2
XM_016621108.1	LOC107798140	Triacylglycerol lipase OBL1 OS=Arabidopsis thaliana OX=3702 GN=OBL1 PE=1 SV=1
XM_016599962.1	LOC107779512	Late embryogenesis abundant protein At5g17165 OS=Arabidopsis thaliana OX=3702 GN=At5g17165 PE=3 SV=1
XM_016614094.1	LOC107791935	Phosphoenolpyruvate/phosphate translocator 1, chloroplastic OS=Arabidopsis thaliana OX=3702 GN=PPT1 PE=1 SV=1
XM_016586287.1	LOC107767318	Pectate lyase OS=Lilium longiflorum OX=4690 PE=2 SV=1
XM_016635809.1	LOC107810979	Haloacid dehalogenase-like hydrolase domain-containing protein Sgpp OS=Arabidopsis thaliana OX=3702 GN=SGPP PE=1 SV=2
XM_016585007.1	LOC107766253	Switch 2 OS=Arabidopsis thaliana OX=3702 GN=SWI2 PE=3 SV=1
XM_016576862.1	LOC107759005	Endochitinase A OS=Nicotiana tabacum OX=4097 GN=CHN48 PE=1 SV=2
XM_016625971.1	LOC107802462	Protein RADIALIS-like 5 OS=Arabidopsis thaliana OX=3702 GN=RL5 PE=3 SV=1
XM_016656648.1	LOC107829183	Serine carboxypeptidase-like 31 OS=Arabidopsis thaliana OX=3702 GN=SCPL31 PE=2 SV=2
XM_016654019.1	LOC107826975	ER lumen protein-retaining receptor OS=Petunia hybrida OX=4102 GN=ERD2 PE=2 SV=1
XM_016638021.1	LOC107812848	Protein SAR DEFICIENT 1 OS=Arabidopsis thaliana OX=3702 GN=SARD1 PE=1 SV=1
XM_016646611.1	LOC107820348	Protein transport protein Sec61 subunit gamma-1 OS=Arabidopsis thaliana OX=3702 GN=SEC61G1 PE=1 SV=1
XM_016596302.1	LOC107776406	UPF0481 protein At3g47200 OS=Arabidopsis thaliana OX=3702 GN=At3g47200 PE=2 SV=1
XM_016580046.1	LOC107761772	ATP-dependent DNA helicase 2 subunit KU70 OS=Arabidopsis thaliana OX=3702 GN=KU70 PE=1 SV=1
XM_016581954.1	LOC107763470	DEAD-box ATP-dependent RNA helicase 52C OS=Oryza sativa subsp. japonica OX=39947 GN=Os11g0599500 PE=3 SV=1
XM_016579923.1	LOC107761679	Nitrate regulatory gene2 protein OS=Arabidopsis thaliana OX=3702 GN=NRG2 PE=1 SV=1
XM_016613143.1	LOC107791132	Transcription repressor OFP5 OS=Arabidopsis thaliana OX=3702 GN=OFP5 PE=1 SV=1
XM_016604755.1	LOC107783735	Dirigent protein 23 OS=Arabidopsis thaliana OX=3702 GN=DIR23 PE=2 SV=1
XM_016660530.1	LOC107832669	Ethylene-responsive transcription factor ERF110 OS=Arabidopsis thaliana OX=3702 GN=ERF110 PE=2 SV=2
XM_016647158.1	LOC107820815	Protein DETOXIFICATION 27 OS=Arabidopsis thaliana OX=3702 GN=DTX27 PE=2 SV=1
XM_016631205.1	LOC107806932	Two-component response regulator-like PRR95 OS=Oryza sativa subsp. japonica OX=39947 GN=PRR95 PE=2 SV=1
XM_016657853.1	LOC107830326	QWRF motif-containing protein 2 OS=Arabidopsis thaliana OX=3702 GN=QWRF2 PE=2 SV=1
XM_016615303.1	LOC107793031	CSC1-like protein At1g32090 OS=Arabidopsis thaliana OX=3702 GN=At1g32090 PE=1 SV=1
XM_016622896.1	LOC107799751	Transcription factor TCP2 OS=Arabidopsis thaliana OX=3702 GN=TCP2 PE=1 SV=1
XM_016620333.1	LOC107797437	Probable E3 ubiquitin-protein ligase LOG2 OS=Arabidopsis thaliana OX=3702 GN=LOG2 PE=1 SV=1
XM_016636899.1	LOC107811908	Replication protein A 70 kDa DNA-binding subunit D OS=Arabidopsis thaliana OX=3702 GN=RPA1D PE=2 SV=1
XM_016632456.1	LOC107807976	MDIS1-interacting receptor like kinase 2 OS=Arabidopsis thaliana OX=3702 GN=MIK2 PE=1 SV=3
XM_016608450.1	LOC107786935	Zinc finger protein CONSTANS-LIKE 7 OS=Arabidopsis thaliana OX=3702 GN=COL7 PE=2 SV=1
XM_016651511.1	LOC107824707	Purple acid phosphatase 3 OS=Arabidopsis thaliana OX=3702 GN=PAP3 PE=2 SV=1
XM_016623030.1	LOC107799903	V-type proton ATPase 16 kDa proteolipid subunit OS=Nicotiana tabacum OX=4097 PE=2 SV=1
XM_016631004.1	LOC107806772	Phosphoacetylglucosamine mutase OS=Arabidopsis thaliana OX=3702 GN=DRT101 PE=1 SV=1
XM_016599926.1	LOC107779481	Agamous-like MADS-box protein AGL29 OS=Arabidopsis thaliana OX=3702 GN=AGL29 PE=2 SV=1
XM_016650661.1	LOC107823949	Probable glutathione S-transferase parC OS=Nicotiana tabacum OX=4097 GN=PARC PE=2 SV=1
XM_016607865.1	LOC107786395	Organic cation/carnitine transporter 4 OS=Arabidopsis thaliana OX=3702 GN=OCT4 PE=2 SV=1
XM_016607790.1	LOC107786331	Zinc finger CCCH domain-containing protein 41 OS=Arabidopsis thaliana OX=3702 GN=At3g27700 PE=1 SV=1
XM_016582786.1	LOC107764231	Origin of replication complex subunit 1 OS=Oryza sativa subsp. japonica OX=39947 GN=ORC1 PE=2 SV=1
XM_016644579.1	LOC107818548	Zinc finger protein CONSTANS-LIKE 15 OS=Arabidopsis thaliana OX=3702 GN=COL15 PE=1 SV=1
XM_016586644.1	LOC107767593	F-box protein SKIP8 OS=Arabidopsis thaliana OX=3702 GN=SKIP8 PE=1 SV=1
XM_016592750.1	LOC107773318	Dof zinc finger protein DOF1.5 OS=Arabidopsis thaliana OX=3702 GN=DOF1.5 PE=1 SV=1
XM_016638366.1	LOC107813148	RING-H2 finger protein ATL77 OS=Arabidopsis thaliana OX=3702 GN=ATL77 PE=2 SV=1
XM_016582892.1	LOC107764337	Protein RETICULATA-RELATED 6, chloroplastic OS=Arabidopsis thaliana OX=3702 GN=RER6 PE=2 SV=1
XM_016653782.1	LOC107826752	Vacuolar-sorting receptor 6 OS=Arabidopsis thaliana OX=3702 GN=VSR6 PE=2 SV=3
XM_016629454.1	LOC107805417	Transcription factor TCP20 OS=Arabidopsis thaliana OX=3702 GN=TCP20 PE=1 SV=1
XM_016596312.1	LOC107776421	Protein NLP2 OS=Arabidopsis thaliana OX=3702 GN=NLP2 PE=2 SV=3
XM_016633763.1	LOC107809169	Dolichol-phosphate mannose synthase subunit 2 OS=Arabidopsis thaliana OX=3702 GN=DPMS2 PE=1 SV=1
XM_016608726.1	LOC107787189	Mitochondrial import inner membrane translocase subunit Tim9 OS=Oryza sativa subsp. japonica OX=39947 GN=TIM9 PE=3 SV=2
XM_016636871.1	LOC107811881	Interactor of constitutive active ROPs 2, chloroplastic OS=Arabidopsis thaliana OX=3702 GN=ICR2 PE=1 SV=1
XM_016642684.1	LOC107816933	Factor of DNA methylation 4 OS=Arabidopsis thaliana OX=3702 GN=FDM4 PE=4 SV=1
XM_016622963.1	LOC107799816	Cytochrome b-c1 complex subunit 9, mitochondrial OS=Arabidopsis thaliana OX=3702 GN=QCR9 PE=1 SV=1
XM_016589149.1	LOC107769891	Probable beta-D-xylosidase 7 OS=Arabidopsis thaliana OX=3702 GN=BXL7 PE=2 SV=2
XM_016636229.1	LOC107811322	Dehydration-responsive element-binding protein 1A OS=Arabidopsis thaliana OX=3702 GN=DREB1A PE=1 SV=2
XM_016578363.1	LOC107760329	Heavy metal-associated isoprenylated plant protein 7 OS=Arabidopsis thaliana OX=3702 GN=HIPP07 PE=1 SV=1
XM_016659381.1	LOC107831598	Protein REVERSION-TO-ETHYLENE SENSITIVITY1 OS=Arabidopsis thaliana OX=3702 GN=RTE1 PE=1 SV=1
XM_016617204.1	LOC107794689	Ethylene-responsive transcription factor ERF061 OS=Arabidopsis thaliana OX=3702 GN=ERF061 PE=2 SV=1
XM_016627927.1	LOC107804100	Chitin-inducible gibberellin-responsive protein 1 OS=Oryza sativa subsp. japonica OX=39947 GN=CIGR1 PE=2 SV=1
XM_016584641.1	LOC107765946	Casparian strip membrane protein 3 OS=Vitis vinifera OX=29760 GN=VIT_14s0108g01050 PE=3 SV=1
XM_016654395.1	LOC107827298	Protein MODIFIER OF SNC1 1 OS=Arabidopsis thaliana OX=3702 GN=MOS1 PE=1 SV=2
XM_016657589.1	LOC107830108	Protein RADIALIS-like 1 OS=Arabidopsis thaliana OX=3702 GN=RL1 PE=2 SV=1
XM_016602791.1	LOC107781974	U-box domain-containing protein 15 OS=Arabidopsis thaliana OX=3702 GN=PUB15 PE=2 SV=2
XM_016588584.1	LOC107769372	Sm-like protein LSM4 OS=Arabidopsis thaliana OX=3702 GN=LSM4 PE=1 SV=1
XM_016589595.1	LOC107770304	Cytochrome P450 71AU50 OS=Prunus mume OX=102107 GN=CYP71AU50 PE=2 SV=1
XM_016632344.1	LOC107807891	Chlorophyll a-b binding protein 21, chloroplastic OS=Nicotiana tabacum OX=4097 GN=CAB21 PE=2 SV=1
XM_016583038.1	LOC107764471	Nudix hydrolase 19, chloroplastic OS=Arabidopsis thaliana OX=3702 GN=NUDT19 PE=1 SV=1
XM_016620170.1	LOC107797299	Probable RNA methyltransferase At5g51130 OS=Arabidopsis thaliana OX=3702 GN=At5g51130 PE=2 SV=1
XM_016617309.1	LOC107794781	Transcriptional adapter ADA2b OS=Arabidopsis thaliana OX=3702 GN=ADA2B PE=1 SV=1
XM_016592476.1	LOC107773027	Leucine-rich repeat protein 1 OS=Oryza sativa subsp. indica OX=39946 GN=LRR1 PE=3 SV=1
XM_016586887.1	LOC107767795	Ultraviolet-B receptor UVR8 OS=Arabidopsis thaliana OX=3702 GN=UVR8 PE=1 SV=1
XM_016655948.1	LOC107828601	Uncharacterized protein At4g17910 OS=Arabidopsis thaliana OX=3702 GN=At4g17910 PE=2 SV=2
XM_016593512.1	LOC107774054	YTH domain-containing protein ECT2 OS=Arabidopsis thaliana OX=3702 GN=ECT2 PE=1 SV=1
XM_016593545.1	LOC107774073	Uncharacterized protein At5g39570 OS=Arabidopsis thaliana OX=3702 GN=At5g39570 PE=1 SV=1
XM_016642833.1	LOC107817055	Dolichol kinase EVAN OS=Arabidopsis thaliana OX=3702 GN=EVN PE=2 SV=1
XM_016613109.1	LOC107791112	Structural maintenance of chromosomes flexible hinge domain-containing protein GMI1 OS=Arabidopsis thaliana OX=3702 GN=GMI1 PE=2 SV=1
XM_016607664.1	LOC107786217	Cytochrome P450 81C13 OS=Catharanthus roseus OX=4058 GN=CYP81C13 PE=2 SV=1
XM_016637281.1	LOC107812231	FCS-Like Zinc finger 14 OS=Arabidopsis thaliana OX=3702 GN=FLZ14 PE=1 SV=1
XM_016619893.1	LOC107797049	E3 ubiquitin-protein ligase XBAT33 OS=Arabidopsis thaliana OX=3702 GN=XBAT33 PE=2 SV=1
XM_016581069.1	LOC107762694	Glucose-1-phosphate adenylyltransferase large subunit 1 (Fragment) OS=Solanum tuberosum OX=4113 GN=AGPS1 PE=1 SV=1
XM_016653587.1	LOC107826598	TMV resistance protein N OS=Nicotiana glutinosa OX=35889 GN=N PE=1 SV=1
XM_016609607.1	LOC107787977	Bi-functional coumaroyl CoA and feruloyl CoA ortho-hydroxylase F6H2-2-1 OS=Ipomoea batatas OX=4120 GN=F6H2-2-1 PE=1 SV=1
XM_016649947.1	LOC107823323	F-box/kelch-repeat protein At3g23880 OS=Arabidopsis thaliana OX=3702 GN=At3g23880 PE=2 SV=1
XM_016660457.1	LOC107832603	Heat stress transcription factor A-1 OS=Oryza sativa subsp. japonica OX=39947 GN=HSFA1 PE=2 SV=1
XM_016591681.1	LOC107772181	Phospholipase A1 PLIP1, chloroplastic OS=Arabidopsis thaliana OX=3702 GN=PLIP1 PE=1 SV=1
XM_016598148.1	LOC107777973	ATP sulfurylase 2 OS=Arabidopsis thaliana OX=3702 GN=APS2 PE=1 SV=1
XM_016614291.1	LOC107792102	Uncharacterized protein At2g02148 OS=Arabidopsis thaliana OX=3702 GN=At2g02148 PE=2 SV=1
XM_016606792.1	LOC107785475	UDP-glycosyltransferase 91D1 OS=Stevia rebaudiana OX=55670 GN=UGT91D1 PE=2 SV=1
XM_016611413.1	LOC107789577	Late embryogenesis abundant protein At5g17165 OS=Arabidopsis thaliana OX=3702 GN=At5g17165 PE=3 SV=1
XM_016645701.1	LOC107819582	Protein TIC 214 OS=Oenothera elata subsp. hookeri OX=85636 GN=TIC214 PE=3 SV=3
XM_016601078.1	LOC107780524	30S ribosomal protein S15, chloroplastic OS=Chlorokybus atmophyticus OX=3144 GN=rps15 PE=3 SV=1
XM_016635896.1	LOC107811041	Auxin-responsive protein SAUR21 OS=Arabidopsis thaliana OX=3702 GN=SAUR21 PE=2 SV=1
XM_016578026.1	LOC107760003	CST complex subunit TEN1 OS=Arabidopsis thaliana OX=3702 GN=TEN1 PE=1 SV=1
XM_016633309.1	LOC107808742	Membrane steroid-binding protein 2 OS=Arabidopsis thaliana OX=3702 GN=MSBP2 PE=1 SV=1
XM_016606708.1	LOC107785406	Probable (S)-tetrahydroprotoberberine N-methyltransferase 2 OS=Papaver bracteatum OX=215227 PE=2 SV=1
XM_016639445.1	LOC107814112	Probable mitochondrial-processing peptidase subunit beta, mitochondrial OS=Arabidopsis thaliana OX=3702 GN=MPPbeta PE=1 SV=2
XM_016647327.1	LOC107820957	Transcription factor GTE4 OS=Arabidopsis thaliana OX=3702 GN=GTE4 PE=2 SV=1
XM_016648435.1	LOC107821956	Kinesin-like protein KIN-5D OS=Arabidopsis thaliana OX=3702 GN=KIN5D PE=3 SV=1
XM_016612162.1	LOC107790257	Stemmadenine O-acetyltransferase OS=Catharanthus roseus OX=4058 GN=SAT PE=1 SV=1
XM_016631793.1	LOC107807428	Exopolygalacturonase (Fragment) OS=Platanus acerifolia OX=140101 GN=plaa2 PE=1 SV=1
XM_016641079.1	LOC107815501	Leucoanthocyanidin reductase OS=Desmodium uncinatum OX=225101 GN=LAR PE=1 SV=1
XM_016596525.1	LOC107776613	BTB/POZ domain-containing protein At3g56230 OS=Arabidopsis thaliana OX=3702 GN=At3g56230 PE=2 SV=1
XM_016604796.1	LOC107783778	DNA-repair protein XRCC1 OS=Arabidopsis thaliana OX=3702 GN=XRCC1 PE=1 SV=1
XM_016626608.1	LOC107803011	Protein IQ-DOMAIN 11 OS=Arabidopsis thaliana OX=3702 GN=IQD11 PE=1 SV=1
XM_016604180.1	LOC107783206	Protein SPEAR3 OS=Arabidopsis thaliana OX=3702 GN=SPEAR3 PE=1 SV=1
XM_016634221.1	LOC107809564	NDR1/HIN1-like protein 6 OS=Arabidopsis thaliana OX=3702 GN=NHL6 PE=1 SV=1
XM_016600543.1	LOC107780038	Vesicle-associated protein 1-1 OS=Arabidopsis thaliana OX=3702 GN=PVA11 PE=1 SV=1
XM_016658182.1	LOC107830572	Protein Ycf2 OS=Amborella trichopoda OX=13333 GN=ycf2-A PE=3 SV=1
XM_016587974.1	LOC107768821	DNA mismatch repair protein MSH1, mitochondrial OS=Arabidopsis thaliana OX=3702 GN=MSH1 PE=1 SV=1
XM_016641751.1	LOC107816081	(S)-8-oxocitronellyl enol synthase ISY1 OS=Nepeta cataria OX=39347 GN=ISY1 PE=1 SV=1
XM_016608292.1	LOC107786786	RING-H2 finger protein ATL78 OS=Arabidopsis thaliana OX=3702 GN=ATL78 PE=2 SV=1
XM_016620429.1	LOC107797529	Probable serine/threonine-protein kinase SIS8 OS=Arabidopsis thaliana OX=3702 GN=SIS8 PE=1 SV=1
XM_016612451.1	LOC107790520	Extra-large guanine nucleotide-binding protein 3 OS=Arabidopsis thaliana OX=3702 GN=XLG3 PE=1 SV=1
XM_016656308.1	LOC107828917	Laccase-11 OS=Arabidopsis thaliana OX=3702 GN=LAC11 PE=2 SV=1
XM_016646782.1	LOC107820494	UDP-glucosyltransferase 29 OS=Panax ginseng OX=4054 GN=UGT29 PE=1 SV=1
XM_016609263.1	LOC107787660	FCS-Like Zinc finger 15 OS=Arabidopsis thaliana OX=3702 GN=FLZ15 PE=1 SV=1
XM_016623387.1	LOC107800233	Alpha-farnesene synthase OS=Ricinus communis OX=3988 GN=TPS7 PE=1 SV=2
XM_016629569.1	LOC107805514	Paired amphipathic helix protein Sin3-like 1 OS=Arabidopsis thaliana OX=3702 GN=SNL1 PE=1 SV=2
XM_016629622.1	LOC107805561	Auxin-induced protein 15A OS=Glycine max OX=3847 PE=2 SV=1
XM_016644023.1	LOC107818089	Reticulon-like protein B22 OS=Arabidopsis thaliana OX=3702 GN=RTNLB22 PE=2 SV=1
XM_016587652.1	LOC107768518	TPR repeat-containing protein ZIP4 OS=Arabidopsis thaliana OX=3702 GN=ZIP4 PE=2 SV=1
XM_016622442.1	LOC107799340	Transcription factor MYB101 OS=Arabidopsis thaliana OX=3702 GN=MYB101 PE=1 SV=1
XM_016608812.1	LOC107787262	Pentatricopeptide repeat-containing protein At3g21470 OS=Arabidopsis thaliana OX=3702 GN=PCMP-E29 PE=2 SV=1
XM_016592124.1	LOC107772636	Vacuolar protein sorting-associated protein 2 homolog 3 OS=Arabidopsis thaliana OX=3702 GN=VPS2.3 PE=2 SV=1
XM_016651658.1	LOC107824852	Mitochondrial pyruvate carrier 1 OS=Arabidopsis thaliana OX=3702 GN=MPC1 PE=3 SV=1
XM_016634966.1	LOC107810210	DnaJ protein ERDJ3B OS=Oryza sativa subsp. japonica OX=39947 GN=ERDJ3B PE=1 SV=1
XM_016639907.1	LOC107814477	Protein NLP2 OS=Arabidopsis thaliana OX=3702 GN=NLP2 PE=2 SV=3
XM_016606123.1	LOC107784925	Subtilisin-like protease SBT3 OS=Solanum lycopersicum OX=4081 GN=sbt3 PE=1 SV=1
XM_016648041.1	LOC107821605	Heat shock 22 kDa protein, mitochondrial OS=Pisum sativum OX=3888 GN=HSP22 PE=2 SV=1
XM_016635025.1	LOC107810271	Zinc finger protein ZAT10 OS=Arabidopsis thaliana OX=3702 GN=ZAT10 PE=2 SV=1
XM_016648390.1	LOC107821920	Protein GFS12 OS=Arabidopsis thaliana OX=3702 GN=GFS12 PE=1 SV=1
XM_016618673.1	LOC107795964	Acid phosphatase 1 OS=Solanum lycopersicum OX=4081 GN=APS1 PE=2 SV=1
XM_016614431.1	LOC107792236	Two-component response regulator ORR26 OS=Oryza sativa subsp. japonica OX=39947 GN=RR26 PE=3 SV=2
XM_016619654.1	LOC107796828	SH2 domain-containing protein B OS=Arabidopsis thaliana OX=3702 GN=SHB PE=1 SV=1
XM_016640618.1	LOC107815100	Protein TOC75-3, chloroplastic OS=Arabidopsis thaliana OX=3702 GN=TOC75-3 PE=1 SV=1
XM_016624999.1	LOC107801643	FT-interacting protein 4 OS=Arabidopsis thaliana OX=3702 GN=FTIP4 PE=1 SV=1
XM_016582984.1	LOC107764422	Zinc finger BED domain-containing protein DAYSLEEPER OS=Arabidopsis thaliana OX=3702 GN=HAT PE=1 SV=1
XM_016604720.1	LOC107783707	Uncharacterized protein At2g34460, chloroplastic OS=Arabidopsis thaliana OX=3702 GN=At2g34460 PE=1 SV=1
XM_016601929.1	LOC107781250	F-box protein At3g08750 OS=Arabidopsis thaliana OX=3702 GN=At3g08750 PE=2 SV=1
XM_016586922.1	LOC107767827	Protein Ycf2 OS=Oenothera glazioviana OX=482428 GN=ycf2-A PE=3 SV=1
XM_016578674.1	LOC107760598	Coatomer subunit gamma OS=Arabidopsis thaliana OX=3702 GN=At4g34450 PE=1 SV=2
XM_016595567.1	LOC107775786	Magnesium transporter MRS2-3 OS=Arabidopsis thaliana OX=3702 GN=MRS2-3 PE=2 SV=1
XM_016645378.1	LOC107819282	MFP1 attachment factor 1 OS=Solanum lycopersicum OX=4081 GN=MAF1 PE=1 SV=1
XM_016597644.1	LOC107777592	Homeobox-DDT domain protein RLT2 OS=Arabidopsis thaliana OX=3702 GN=RLT2 PE=1 SV=1
XM_016595865.1	LOC107776056	SNF1-related protein kinase regulatory subunit beta-2 OS=Arabidopsis thaliana OX=3702 GN=KINB2 PE=1 SV=1
XM_016642155.1	LOC107816435	Glycine-rich protein 2 OS=Nicotiana sylvestris OX=4096 GN=GRP-2 PE=2 SV=1
XM_016627506.1	LOC107803742	Aldehyde oxidase GLOX1 OS=Arabidopsis thaliana OX=3702 GN=GLOX1 PE=2 SV=1
XM_016621469.1	LOC107798466	Dehydration-responsive element-binding protein 2D OS=Arabidopsis thaliana OX=3702 GN=DREB2D PE=2 SV=1
XM_016647511.1	LOC107821108	Synaptotagmin-5 OS=Arabidopsis thaliana OX=3702 GN=SYT5 PE=2 SV=1
XM_016655892.1	LOC107828552	Pumilio homolog 2 OS=Arabidopsis thaliana OX=3702 GN=APUM2 PE=1 SV=1
XM_016622406.1	LOC107799309	Probably inactive leucine-rich repeat receptor-like protein kinase At5g48380 OS=Arabidopsis thaliana OX=3702 GN=At5g48380 PE=1 SV=1
XM_016656441.1	LOC107829030	Proline--tRNA ligase, cytoplasmic OS=Arabidopsis thaliana OX=3702 GN=At3g62120 PE=1 SV=1
XM_016623225.1	LOC107800078	Serine/threonine-protein kinase TOR OS=Oryza sativa subsp. japonica OX=39947 GN=TOR PE=1 SV=3
XM_016656574.1	LOC107829131	Tetraspanin-2 OS=Arabidopsis thaliana OX=3702 GN=TET2 PE=2 SV=1
XM_016608253.1	LOC107786741	Guanine nucleotide exchange factor SPIKE 1 OS=Arabidopsis thaliana OX=3702 GN=SPK1 PE=1 SV=1
XM_016635452.1	LOC107810658	Auxin-responsive protein IAA17 OS=Arabidopsis thaliana OX=3702 GN=IAA17 PE=1 SV=2
XM_016605703.1	LOC107784556	Glutamate--tRNA ligase, chloroplastic/mitochondrial OS=Nicotiana tabacum OX=4097 PE=2 SV=1
XM_016609824.1	LOC107788169	Transcription factor bHLH93 OS=Arabidopsis thaliana OX=3702 GN=BHLH93 PE=1 SV=1
XM_016636757.1	LOC107811764	Protein PAT1 homolog 2 OS=Arabidopsis thaliana OX=3702 GN=PAT1H2 PE=2 SV=1
XM_016615718.1	LOC107793377	Ras-related protein RABF2a OS=Arabidopsis thaliana OX=3702 GN=RABF2A PE=1 SV=1
XM_016640332.1	LOC107814850	Glucan endo-1,3-beta-glucosidase, acidic isoform PR-Q' OS=Nicotiana tabacum OX=4097 PE=1 SV=1
XM_016609005.1	LOC107787434	Pentatricopeptide repeat-containing protein At2g29760, chloroplastic OS=Arabidopsis thaliana OX=3702 GN=PCMP-H33 PE=2 SV=1
XM_016655989.1	LOC107828638	Tubulin gamma-1 chain OS=Arabidopsis thaliana OX=3702 GN=TUBG1 PE=1 SV=1
XM_016636859.1	LOC107811868	Phosphoglycerate kinase, cytosolic OS=Nicotiana tabacum OX=4097 PE=2 SV=1
XM_016618860.1	LOC107796128	Protein RADIALIS-like 5 OS=Arabidopsis thaliana OX=3702 GN=RL5 PE=3 SV=1
XM_016644851.1	LOC107818802	Calmodulin-binding transcription activator 5 OS=Arabidopsis thaliana OX=3702 GN=CAMTA5 PE=2 SV=2
XM_016629598.1	LOC107805511	Agamous-like MADS-box protein AGL19 OS=Arabidopsis thaliana OX=3702 GN=AGL19 PE=1 SV=1
XM_016648999.1	LOC107822447	Transcription factor MYB2 OS=Oryza sativa subsp. japonica OX=39947 GN=MYB2 PE=2 SV=1
XM_016660641.1	LOC107832767	PGR5-like protein 1B, chloroplastic OS=Arabidopsis thaliana OX=3702 GN=PGRL1B PE=1 SV=1
XM_016599226.1	LOC107778900	Phosphatidylinositol N-acetylglucosaminyltransferase subunit A OS=Arabidopsis thaliana OX=3702 GN=PIGA PE=2 SV=1
XM_016622969.1	LOC107799822	Polyamine oxidase 2 OS=Arabidopsis thaliana OX=3702 GN=PAO2 PE=1 SV=1
XM_016641694.1	LOC107816023	DEAD-box ATP-dependent RNA helicase 7 OS=Spinacia oleracea OX=3562 GN=RH7 PE=2 SV=1
XM_016629095.1	LOC107805107	Transcription factor bHLH90 OS=Arabidopsis thaliana OX=3702 GN=BHLH90 PE=1 SV=1
XM_016582561.1	LOC107764032	Replication protein A 70 kDa DNA-binding subunit C OS=Oryza sativa subsp. japonica OX=39947 GN=RPA1C PE=1 SV=1
XM_016642202.1	LOC107816479	AP2-like ethylene-responsive transcription factor AIL7 OS=Arabidopsis thaliana OX=3702 GN=AIL7 PE=2 SV=2
XM_016615091.1	LOC107792838	Probable F-box protein At3g61730 OS=Arabidopsis thaliana OX=3702 GN=RMF PE=1 SV=2
XM_016611545.1	LOC107789687	ASC1-like protein OS=Solanum lycopersicum OX=4081 PE=2 SV=1
XM_016632206.1	LOC107807767	RNA polymerase sigma factor sigB OS=Arabidopsis thaliana OX=3702 GN=SIGB PE=2 SV=2
XM_016608733.1	LOC107787194	Rho GTPase-activating protein 7 OS=Arabidopsis thaliana OX=3702 GN=ROPGAP7 PE=2 SV=1
XM_016608470.1	LOC107786956	Retrovirus-related Pol polyprotein from transposon RE1 OS=Arabidopsis thaliana OX=3702 GN=RE1 PE=2 SV=1
XM_016584265.1	LOC107765597	Transmembrane emp24 domain-containing protein p24beta2 OS=Arabidopsis thaliana OX=3702 GN=At3g07680 PE=1 SV=1
XM_016652462.1	LOC107825589	60S ribosomal protein L32-1 OS=Arabidopsis thaliana OX=3702 GN=RPL32A PE=2 SV=2
XM_016654447.1	LOC107827345	Probable carboxylesterase SOBER1-like OS=Arabidopsis thaliana OX=3702 GN=At4g22300 PE=2 SV=1
XM_016615089.1	LOC107792839	MDIS1-interacting receptor like kinase 2 OS=Arabidopsis thaliana OX=3702 GN=MIK2 PE=1 SV=3
XM_016584132.1	LOC107765476	Nuclear transcription factor Y subunit B-10 OS=Arabidopsis thaliana OX=3702 GN=NFYB10 PE=1 SV=1
XM_016649306.1	LOC107822740	ACT domain-containing protein ACR4 OS=Arabidopsis thaliana OX=3702 GN=ACR4 PE=2 SV=1
XM_016633587.1	LOC107809007	Nuclear pore complex protein NUP50B OS=Arabidopsis thaliana OX=3702 GN=NUP50B PE=1 SV=1
XM_016592382.1	LOC107772922	Malate dehydrogenase OS=Nicotiana tabacum OX=4097 GN=MD1 PE=1 SV=1
XM_016629615.1	LOC107805554	Metal tolerance protein 10 OS=Arabidopsis thaliana OX=3702 GN=MTP10 PE=2 SV=1
XM_016653708.1	LOC107826693	3-ketoacyl-CoA synthase 5 OS=Arabidopsis thaliana OX=3702 GN=KCS5 PE=2 SV=1
XM_016593279.1	LOC107773851	Membrane protein PM19L OS=Oryza sativa subsp. japonica OX=39947 GN=PM19L PE=2 SV=1
XM_016621958.1	LOC107798931	Mitochondrial import receptor subunit TOM6 homolog OS=Arabidopsis thaliana OX=3702 GN=TOM6 PE=1 SV=1
XM_016611768.1	LOC107789890	Pyruvate decarboxylase 2 OS=Arabidopsis thaliana OX=3702 GN=PDC2 PE=2 SV=1
XM_016605289.1	LOC107784206	Ceramide synthase LOH2 OS=Arabidopsis thaliana OX=3702 GN=LOH2 PE=1 SV=1
XM_016617597.1	LOC107795034	Zinc transporter 2 OS=Arabidopsis thaliana OX=3702 GN=ZIP2 PE=2 SV=1
XM_016646941.1	LOC107820627	(+)-neomenthol dehydrogenase OS=Arabidopsis thaliana OX=3702 GN=SDR1 PE=1 SV=1
XM_016646333.1	LOC107820117	Ubiquitin-conjugating enzyme E2 7 OS=Arabidopsis thaliana OX=3702 GN=UBC7 PE=1 SV=1
XM_016584332.1	LOC107765664	Zinc finger CCCH domain-containing protein 30 OS=Arabidopsis thaliana OX=3702 GN=At2g41900 PE=1 SV=2
XM_016660041.1	LOC107832227	Casein kinase II subunit alpha-1 OS=Arabidopsis thaliana OX=3702 GN=CKA1 PE=1 SV=3
XM_016648155.1	LOC107821709	D-lactate dehydrogenase [cytochrome], mitochondrial OS=Arabidopsis thaliana OX=3702 GN=DLD PE=1 SV=1
XM_016658426.1	LOC107830780	F-box/kelch-repeat protein At3g23880 OS=Arabidopsis thaliana OX=3702 GN=At3g23880 PE=2 SV=1
XM_016594850.1	LOC107775161	Replication protein A 70 kDa DNA-binding subunit B OS=Oryza sativa subsp. japonica OX=39947 GN=RPA1B PE=1 SV=1
XM_016634123.1	LOC107809475	Probable dolichyl pyrophosphate Man9GlcNAc2 alpha-1,3-glucosyltransferase OS=Arabidopsis thaliana OX=3702 GN=At5g38460 PE=2 SV=1
XM_016588819.1	LOC107769596	Uncharacterized membrane protein At4g09580 OS=Arabidopsis thaliana OX=3702 GN=At4g09580 PE=1 SV=1
XM_016656318.1	LOC107828925	Cold shock protein 1 OS=Arabidopsis thaliana OX=3702 GN=CSP1 PE=1 SV=1
XM_016636917.1	LOC107811927	Axial regulator YABBY 1 OS=Arabidopsis thaliana OX=3702 GN=YAB1 PE=1 SV=1
XM_016621558.1	LOC107798546	Transcription factor bHLH128 OS=Arabidopsis thaliana OX=3702 GN=BHLH128 PE=1 SV=1
XM_016590641.1	LOC107771301	Protein HYPER-SENSITIVITY-RELATED 4 OS=Arabidopsis thaliana OX=3702 GN=HSR4 PE=2 SV=1
XM_016601231.1	LOC107780668	Bifunctional dTDP-4-dehydrorhamnose 3,5-epimerase/dTDP-4-dehydrorhamnose reductase OS=Arabidopsis thaliana OX=3702 GN=NRS/ER PE=1 SV=1
XM_016613846.1	LOC107791728	Rab GTPase-activating protein 22 OS=Arabidopsis thaliana OX=3702 GN=RABGAP22 PE=1 SV=1
XM_016632267.1	LOC107807826	Transcription factor MYB92 OS=Arabidopsis thaliana OX=3702 GN=MYB92 PE=1 SV=1
XM_016644615.1	LOC107818576	Actin-related protein 2/3 complex subunit 5A OS=Arabidopsis thaliana OX=3702 GN=ARPC5A PE=1 SV=2
XM_016657963.1	LOC107830419	Probable GTP diphosphokinase CRSH, chloroplastic OS=Arabidopsis thaliana OX=3702 GN=CRSH PE=2 SV=1
XM_016610535.1	LOC107788810	ATP-dependent helicase BRM OS=Arabidopsis thaliana OX=3702 GN=BRM PE=1 SV=1
XM_016649787.1	LOC107823188	Protein GID8 homolog OS=Arabidopsis thaliana OX=3702 GN=GID8 PE=1 SV=1
XM_016643309.1	LOC107817474	ABC transporter A family member 2 OS=Arabidopsis thaliana OX=3702 GN=ABCA2 PE=2 SV=1
XM_016606829.1	LOC107785502	Asparagine--tRNA ligase, cytoplasmic 1 OS=Arabidopsis thaliana OX=3702 GN=SYNC1 PE=1 SV=1
XM_016622310.1	LOC107799222	Dihydroflavonol 4-reductase OS=Petunia hybrida OX=4102 GN=DFRA PE=2 SV=2
XM_016642520.1	LOC107816776	UDP-glucuronate 4-epimerase 6 OS=Arabidopsis thaliana OX=3702 GN=GAE6 PE=1 SV=1
XM_016629715.1	LOC107805642	Arogenate dehydrogenase 2, chloroplastic OS=Arabidopsis thaliana OX=3702 GN=TYRAAT2 PE=1 SV=1
XM_016588854.1	LOC107769619	Replication protein A 70 kDa DNA-binding subunit C OS=Oryza sativa subsp. japonica OX=39947 GN=RPA1C PE=1 SV=1
XM_016613457.1	LOC107791394	Protein POST-ILLUMINATION CHLOROPHYLL FLUORESCENCE INCREASE, chloroplastic OS=Arabidopsis thaliana OX=3702 GN=PIFI PE=2 SV=1
XM_016577642.1	LOC107759653	LIM domain-containing protein WLIM2b OS=Arabidopsis thaliana OX=3702 GN=WLIM2B PE=1 SV=1
XM_016657576.1	LOC107830092	Putative late blight resistance protein homolog R1A-6 OS=Solanum demissum OX=50514 GN=R1A-6 PE=3 SV=2
XM_016588162.1	LOC107768990	Organic cation/carnitine transporter 3 OS=Arabidopsis thaliana OX=3702 GN=OCT3 PE=2 SV=1
XM_016598424.1	LOC107778213	Protein PSK SIMULATOR 3 OS=Arabidopsis thaliana OX=3702 GN=PSI3 PE=1 SV=1
XM_016616783.1	LOC107794300	Ent-kaurenoic acid oxidase 1 OS=Arabidopsis thaliana OX=3702 GN=KAO1 PE=1 SV=1
XM_016629263.1	LOC107805264	Telomere repeat-binding protein 1 OS=Arabidopsis thaliana OX=3702 GN=TRP1 PE=1 SV=2
XM_016596269.1	LOC107776376	F-box protein CPR1 OS=Arabidopsis thaliana OX=3702 GN=CPR1 PE=1 SV=2
XM_016649714.1	LOC107823122	Holliday junction resolvase MOC1, chloroplastic OS=Arabidopsis thaliana OX=3702 GN=MOC1 PE=1 SV=1
XM_016633796.1	LOC107809201	Myosin-1 OS=Arabidopsis thaliana OX=3702 GN=VIII-1 PE=1 SV=1
XM_016645344.1	LOC107819253	Probable protein phosphatase 2C 75 OS=Arabidopsis thaliana OX=3702 GN=AHG1 PE=1 SV=1
XM_016578172.1	LOC107760157	Cucumber peeling cupredoxin OS=Cucumis sativus OX=3659 PE=1 SV=3
XM_016584048.1	LOC107765406	T-complex protein 1 subunit delta OS=Arabidopsis thaliana OX=3702 GN=CCT4 PE=1 SV=1
XM_016594043.1	LOC107774495	Probable calcium-binding protein CML18 OS=Oryza sativa subsp. japonica OX=39947 GN=CML18 PE=2 SV=1
XM_016640724.1	LOC107815198	Probable glucan 1,3-alpha-glucosidase OS=Oryza sativa subsp. japonica OX=39947 GN=Os03g0216600 PE=3 SV=1
XM_016643301.1	LOC107817469	Carotenoid 9,10(9',10')-cleavage dioxygenase 1 OS=Pisum sativum OX=3888 GN=CCD1 PE=2 SV=1
XM_016583551.1	LOC107764975	Cytochrome P450 CYP72A219 OS=Panax ginseng OX=4054 PE=2 SV=1
XM_016651788.1	LOC107824970	Branched-chain-amino-acid aminotransferase 5, chloroplastic OS=Arabidopsis thaliana OX=3702 GN=BCAT5 PE=1 SV=1
XM_016577881.1	LOC107759873	Two-component response regulator-like PRR37 OS=Oryza sativa subsp. japonica OX=39947 GN=PRR37 PE=2 SV=1
XM_016584344.1	LOC107765674	MACPF domain-containing protein At4g24290 OS=Arabidopsis thaliana OX=3702 GN=At4g24290 PE=2 SV=1
XM_016658713.1	LOC107830999	Splicing factor U2af large subunit B OS=Oryza sativa subsp. japonica OX=39947 GN=U2AF65B PE=3 SV=2
XM_016642107.1	LOC107816394	Nucleoside diphosphate kinase III, chloroplastic/mitochondrial OS=Arabidopsis thaliana OX=3702 GN=NDPK3 PE=1 SV=1
XM_016597441.1	LOC107777433	Probable galacturonosyltransferase 4 OS=Arabidopsis thaliana OX=3702 GN=GAUT4 PE=2 SV=1
XM_016647730.1	LOC107821295	Lignin-forming anionic peroxidase OS=Nicotiana sylvestris OX=4096 PE=2 SV=1
XM_016643854.1	LOC107817954	Retrovirus-related Pol polyprotein from transposon RE1 OS=Arabidopsis thaliana OX=3702 GN=RE1 PE=2 SV=1
XM_016642883.1	LOC107817109	D-aminoacyl-tRNA deacylase OS=Arabidopsis thaliana OX=3702 GN=GEK1 PE=1 SV=2
XM_016628681.1	LOC107804751	SUN domain-containing protein 1 OS=Arabidopsis thaliana OX=3702 GN=SUN1 PE=1 SV=1
XM_016594279.1	LOC107774668	DNA replication licensing factor MCM7 OS=Oryza sativa subsp. indica OX=39946 GN=MCM7 PE=3 SV=1
XM_016621726.1	LOC107798696	Probable pectinesterase/pectinesterase inhibitor 13 OS=Arabidopsis thaliana OX=3702 GN=PME13 PE=2 SV=2
XM_016602085.1	LOC107781391	Probable mitochondrial import receptor subunit TOM20 OS=Oryza sativa subsp. indica OX=39946 GN=TOM20 PE=2 SV=2
XM_016644884.1	LOC107818830	Protein VAC14 homolog OS=Arabidopsis thaliana OX=3702 GN=VAC14 PE=1 SV=2
XM_016647880.1	LOC107821446	E3 ubiquitin-protein ligase MPSR1 OS=Arabidopsis thaliana OX=3702 GN=MPSR1 PE=1 SV=1
XM_016576805.1	LOC107758958	Glyoxylase I 4 OS=Arabidopsis thaliana OX=3702 GN=GLYI4 PE=2 SV=1
XM_016587729.1	LOC107768608	Disease resistance protein RPV1 OS=Vitis rotundifolia OX=103349 GN=RPV1 PE=1 SV=1
XM_016635221.1	LOC107810438	Uncharacterized mitochondrial protein AtMg00860 OS=Arabidopsis thaliana OX=3702 GN=AtMg00860 PE=4 SV=1
XM_016605381.1	LOC107784276	Protein NODULATION SIGNALING PATHWAY 1 OS=Medicago truncatula OX=3880 GN=NSP1 PE=1 SV=1
XM_016629427.1	LOC107805398	F-box protein At4g00755 OS=Arabidopsis thaliana OX=3702 GN=At4g00755 PE=2 SV=1
XM_016645130.1	LOC107819056	Retrovirus-related Pol polyprotein from transposon RE1 OS=Arabidopsis thaliana OX=3702 GN=RE1 PE=2 SV=1
XM_016654913.1	LOC107827722	Probable fructokinase-6, chloroplastic OS=Arabidopsis thaliana OX=3702 GN=At1g66430 PE=2 SV=1
XM_016614211.1	LOC107792036	1-aminocyclopropane-1-carboxylate synthase 3 OS=Solanum lycopersicum OX=4081 GN=ACS3 PE=1 SV=1
XM_016617017.1	LOC107794521	FRIGIDA-like protein 3 OS=Arabidopsis thaliana OX=3702 GN=FRL3 PE=1 SV=1
XM_016643930.1	LOC107818022	Fructokinase-like 1, chloroplastic OS=Arabidopsis thaliana OX=3702 GN=FLN1 PE=1 SV=1
XM_016587353.1	LOC107768241	rRNA biogenesis protein RRP5 OS=Arabidopsis thaliana OX=3702 GN=RRP5 PE=2 SV=2
XM_016614022.1	LOC107791876	Nudix hydrolase 26, chloroplastic OS=Arabidopsis thaliana OX=3702 GN=NUDT26 PE=1 SV=1
XM_016637765.1	LOC107812622	E3 ubiquitin-protein ligase RHA2A OS=Arabidopsis thaliana OX=3702 GN=RHA2A PE=1 SV=1
XM_016592048.1	LOC107772548	Pyruvate decarboxylase 1 OS=Pisum sativum OX=3888 GN=PDC1 PE=2 SV=1
XM_016641215.1	LOC107815608	GDSL esterase/lipase At5g22810 OS=Arabidopsis thaliana OX=3702 GN=At5g22810 PE=3 SV=3
XM_016612800.1	LOC107790835	Alcohol dehydrogenase 1 OS=Petunia hybrida OX=4102 GN=ADH1 PE=1 SV=1
XM_016605073.1	LOC107784023	Protein MIZU-KUSSEI 1 OS=Arabidopsis thaliana OX=3702 GN=MIZ1 PE=1 SV=1
XM_016602074.1	LOC107781383	Pleiotropic drug resistance protein 1 OS=Petunia axillaris OX=33119 GN=PDR1 PE=2 SV=1
XM_016586612.1	LOC107767573	Geranylgeranyl pyrophosphate synthase, chloroplastic OS=Catharanthus roseus OX=4058 GN=GGPS1 PE=3 SV=1
XM_016625856.1	LOC107802373	L10-interacting MYB domain-containing protein OS=Arabidopsis thaliana OX=3702 GN=LIMYB PE=1 SV=1
XM_016605195.1	LOC107784125	Heterogeneous nuclear ribonucleoprotein 1 OS=Arabidopsis thaliana OX=3702 GN=RNP1 PE=1 SV=1
XM_016645237.1	LOC107819150	F-box protein At4g35930 OS=Arabidopsis thaliana OX=3702 GN=At4g35930 PE=2 SV=1
XM_016601368.1	LOC107780790	Small ubiquitin-related modifier 1 OS=Arabidopsis thaliana OX=3702 GN=SUMO1 PE=1 SV=2
XM_016641253.1	LOC107815638	Protein BOBBER 1 OS=Arabidopsis thaliana OX=3702 GN=BOB1 PE=1 SV=1
XM_016643448.1	LOC107817597	COMPASS-like H3K4 histone methylase component WDR5A OS=Arabidopsis thaliana OX=3702 GN=WDR5A PE=1 SV=1
XM_016596540.1	LOC107776628	Pyrophosphate-energized vacuolar membrane proton pump OS=Vigna radiata var. radiata OX=3916 PE=1 SV=4
XM_016623501.1	LOC107800345	Early nodulin-like protein 1 OS=Arabidopsis thaliana OX=3702 GN=At2g25060 PE=2 SV=2
XM_016605122.1	LOC107784060	Chaperone protein dnaJ C76, chloroplastic OS=Arabidopsis thaliana OX=3702 GN=DJC76 PE=2 SV=1
XM_016607179.1	LOC107785806	F-box protein At2g16365 OS=Arabidopsis thaliana OX=3702 GN=At2g16365 PE=2 SV=2
XM_016613691.1	LOC107791606	Probable peroxygenase 4 OS=Arabidopsis thaliana OX=3702 GN=PXG4 PE=1 SV=1
XM_016592849.1	LOC107773428	GDSL esterase/lipase LTL1 OS=Arabidopsis thaliana OX=3702 GN=LTL1 PE=2 SV=1
XM_016648916.1	LOC107822383	Mediator of RNA polymerase II transcription subunit 22a OS=Arabidopsis thaliana OX=3702 GN=MED22A PE=1 SV=1
XM_016592592.1	LOC107773146	Protein REVEILLE 6 OS=Arabidopsis thaliana OX=3702 GN=RVE6 PE=2 SV=1
XM_016622230.1	LOC107799146	Cell division control protein 2 homolog A OS=Antirrhinum majus OX=4151 GN=CDC2A PE=2 SV=2
XM_016587266.1	LOC107768165	Probable acetyltransferase NATA1-like OS=Arabidopsis thaliana OX=3702 GN=At2g39020 PE=2 SV=1
XM_016651780.1	LOC107824957	4-coumarate--CoA ligase-like 9 OS=Arabidopsis thaliana OX=3702 GN=4CLL9 PE=1 SV=2
XM_016652178.1	LOC107825328	Membrane-anchored ubiquitin-fold protein 3 OS=Oryza sativa subsp. japonica OX=39947 GN=MUB3 PE=3 SV=1
XM_016601333.1	LOC107780749	Non-specific lipid-transfer protein OS=Ambrosia artemisiifolia OX=4212 PE=1 SV=1
XM_016618352.1	LOC107795678	PLASMODESMATA CALLOSE-BINDING PROTEIN 3 OS=Arabidopsis thaliana OX=3702 GN=PDCB3 PE=1 SV=1
XM_016593963.1	LOC107774438	Protein-L-isoaspartate O-methyltransferase 2 OS=Arabidopsis thaliana OX=3702 GN=PIMT2 PE=1 SV=1
XM_016597066.1	LOC107777088	Transcription factor bHLH47 OS=Arabidopsis thaliana OX=3702 GN=BHLH47 PE=1 SV=1
XM_016614062.1	LOC107791914	Probable polyamine oxidase 5 OS=Arabidopsis thaliana OX=3702 GN=PAO5 PE=1 SV=1
XM_016659995.1	LOC107832182	U11/U12 small nuclear ribonucleoprotein 25 kDa protein OS=Arabidopsis thaliana OX=3702 GN=SNRNP25 PE=2 SV=1
XM_016630721.1	LOC107806550	WPP domain-interacting protein 2 OS=Arabidopsis thaliana OX=3702 GN=WIP2 PE=1 SV=1
XM_016633180.1	LOC107808628	Protein FRIGIDA OS=Arabidopsis thaliana OX=3702 GN=FRI PE=1 SV=1
XM_016625601.1	LOC107802154	Photosynthetic NDH subunit of lumenal location 5, chloroplastic OS=Arabidopsis thaliana OX=3702 GN=PNSL5 PE=1 SV=1
XM_016631742.1	LOC107807386	Polyadenylate-binding protein RBP47C OS=Arabidopsis thaliana OX=3702 GN=RBP47C PE=2 SV=1
XM_016621561.1	LOC107798549	Switch 2 OS=Arabidopsis thaliana OX=3702 GN=SWI2 PE=3 SV=1
XM_016608263.1	LOC107786749	Beta-glucosidase 12 OS=Oryza sativa subsp. indica OX=39946 GN=BGLU12 PE=3 SV=1
XM_016621186.1	LOC107798212	Probable carbohydrate esterase At4g34215 OS=Arabidopsis thaliana OX=3702 GN=At4g34215 PE=1 SV=2
XM_016616788.1	LOC107794307	Glutaredoxin-C5 OS=Oryza sativa subsp. japonica OX=39947 GN=GRXC5 PE=2 SV=2
XM_016610774.1	LOC107789014	Transcription factor bHLH7 OS=Arabidopsis thaliana OX=3702 GN=BHLH7 PE=1 SV=1
XM_016578469.1	LOC107760423	Abscisic acid 8'-hydroxylase CYP707A1 OS=Solanum lycopersicum OX=4081 GN=CYP707A1 PE=2 SV=1
XM_016593628.1	LOC107774149	Pollen-specific leucine-rich repeat extensin-like protein 3 OS=Arabidopsis thaliana OX=3702 GN=PEX3 PE=2 SV=1
XM_016588213.1	LOC107769038	Protein POLYCHOME OS=Arabidopsis thaliana OX=3702 GN=PYM PE=1 SV=1
XM_016651840.1	LOC107825012	Retrovirus-related Pol polyprotein from transposon RE1 OS=Arabidopsis thaliana OX=3702 GN=RE1 PE=2 SV=1
XM_016645658.1	LOC107819540	Beta-glucuronosyltransferase GlcAT14A OS=Arabidopsis thaliana OX=3702 GN=GLCAT14A PE=2 SV=1
XM_016648567.1	LOC107822076	Transcription initiation factor TFIID subunit 11 OS=Arabidopsis thaliana OX=3702 GN=TAF11 PE=1 SV=1
XM_016578798.1	LOC107760701	Uncharacterized protein At5g41620 OS=Arabidopsis thaliana OX=3702 GN=At5g41620 PE=2 SV=2
XM_016659351.1	LOC107831568	CBL-interacting serine/threonine-protein kinase 24 OS=Arabidopsis thaliana OX=3702 GN=CIPK24 PE=1 SV=1
XM_016606256.1	LOC107785035	Protein ADP-ribosyltransferase PARP3 OS=Glycine max OX=3847 GN=PARP3 PE=2 SV=1
XM_016628949.1	LOC107804981	AT-hook motif nuclear-localized protein 17 OS=Arabidopsis thaliana OX=3702 GN=AHL17 PE=2 SV=1
XM_016577092.1	LOC107759210	Peptidyl-prolyl cis-trans isomerase CYP95 OS=Arabidopsis thaliana OX=3702 GN=CYP95 PE=1 SV=2
XM_016628751.1	LOC107804813	Expansin-A10 OS=Arabidopsis thaliana OX=3702 GN=EXPA10 PE=2 SV=1
XM_016603521.1	LOC107782622	Transcription factor bHLH95 OS=Arabidopsis thaliana OX=3702 GN=BHLH95 PE=2 SV=2
XM_016642153.1	LOC107816433	Protein CELLULOSE SYNTHASE INTERACTIVE 3 OS=Arabidopsis thaliana OX=3702 GN=CSI3 PE=1 SV=1
XM_016628469.1	LOC107804557	Coatomer subunit zeta-3 OS=Arabidopsis thaliana OX=3702 GN=At4g08520 PE=2 SV=1
XM_016593001.1	LOC107773599	V-type proton ATPase catalytic subunit A OS=Daucus carota OX=4039 PE=2 SV=1
XM_016600732.1	LOC107780197	F-box/LRR-repeat protein At5g63520 OS=Arabidopsis thaliana OX=3702 GN=At5g63520 PE=2 SV=1
XM_016624259.1	LOC107800991	Metal tolerance protein C4 OS=Arabidopsis thaliana OX=3702 GN=MTPC4 PE=2 SV=1
XM_016657288.1	LOC107829824	Uncharacterized GPI-anchored protein At3g06035 OS=Arabidopsis thaliana OX=3702 GN=At3g06035 PE=2 SV=1
XM_016632376.1	LOC107807919	Hypersensitive-induced response protein 1 OS=Arabidopsis thaliana OX=3702 GN=HIR1 PE=1 SV=1
XM_016579661.1	LOC107761440	Heptahelical transmembrane protein 1 OS=Arabidopsis thaliana OX=3702 GN=HHP1 PE=1 SV=1
XM_016581185.1	LOC107762767	Laccase-12 OS=Arabidopsis thaliana OX=3702 GN=LAC12 PE=2 SV=1
XM_016588487.1	LOC107769281	Acyl carrier protein 2, mitochondrial OS=Arabidopsis thaliana OX=3702 GN=MTACP2 PE=1 SV=1
XM_016636588.1	LOC107811622	(2Z,6Z)-farnesyl diphosphate synthase CPT6, chloroplastic OS=Solanum lycopersicum OX=4081 GN=CPT6 PE=1 SV=2
XM_016603686.1	LOC107782750	HMG-Y-related protein A OS=Zea mays OX=4577 GN=HMGIY2 PE=1 SV=1
XM_016598691.1	LOC107778434	E4 SUMO-protein ligase PIAL2 OS=Arabidopsis thaliana OX=3702 GN=PIAL2 PE=1 SV=1
XM_016606157.1	LOC107784955	F-box protein SKIP3 OS=Arabidopsis thaliana OX=3702 GN=SKIP3 PE=1 SV=2
XM_016597232.1	LOC107777244	Gallate 1-beta-glucosyltransferase 84A24 OS=Punica granatum OX=22663 GN=UGT84A24 PE=1 SV=1
XM_016588035.1	LOC107768874	ATP synthase subunit epsilon, mitochondrial OS=Ipomoea batatas OX=4120 PE=1 SV=2
XM_016612297.1	LOC107790375	GTP-binding protein SAR1A OS=Arabidopsis thaliana OX=3702 GN=SAR1A PE=2 SV=1
XM_016659233.1	LOC107831470	Ribulose-phosphate 3-epimerase, chloroplastic (Fragment) OS=Solanum tuberosum OX=4113 PE=1 SV=1
XM_016590625.1	LOC107771285	Mitochondrial import receptor subunit TOM5 homolog OS=Arabidopsis thaliana OX=3702 GN=TOM5 PE=1 SV=3
XM_016657190.1	LOC107829725	Metal tolerance protein B OS=Arabidopsis thaliana OX=3702 GN=MTPB PE=2 SV=1
XM_016606587.1	LOC107785314	Mediator of RNA polymerase II transcription subunit 11 OS=Arabidopsis thaliana OX=3702 GN=MED11 PE=1 SV=1
XM_016622701.1	LOC107799571	WEB family protein At5g16730, chloroplastic OS=Arabidopsis thaliana OX=3702 GN=At5g16730 PE=1 SV=1
XM_016602721.1	LOC107781899	Remorin OS=Solanum tuberosum OX=4113 PE=1 SV=1
XM_016642251.1	LOC107816527	Organelle RRM domain-containing protein 6, chloroplastic OS=Arabidopsis thaliana OX=3702 GN=ORRM6 PE=1 SV=1
XM_016646218.1	LOC107820008	Cysteine-rich receptor-like protein kinase 2 OS=Arabidopsis thaliana OX=3702 GN=CRK2 PE=1 SV=1
XM_016587992.1	LOC107768841	Cytochrome b-c1 complex subunit 6 OS=Solanum tuberosum OX=4113 PE=1 SV=2
XM_016624243.1	LOC107800976	Disease resistance protein RGA2 OS=Solanum bulbocastanum OX=147425 GN=RGA2 PE=1 SV=1
XM_016607866.1	LOC107786399	Polyubiquitin 3 OS=Oryza sativa subsp. japonica OX=39947 GN=UBQ3 PE=2 SV=2
XM_016592397.1	LOC107772941	Transcription factor MYB30 OS=Oryza sativa subsp. japonica OX=39947 GN=MYB30 PE=1 SV=1
XM_016635365.1	LOC107810574	Importin subunit alpha-2 OS=Arabidopsis thaliana OX=3702 GN=IMPA2 PE=1 SV=1
XM_016648302.1	LOC107821840	Calcium-binding allergen Ole e 8 OS=Olea europaea OX=4146 PE=1 SV=1
XM_016631019.1	LOC107806785	E3 ubiquitin-protein ligase MIEL1 OS=Arabidopsis thaliana OX=3702 GN=MIEL1 PE=1 SV=1
XM_016604897.1	LOC107783868	Retrovirus-related Pol polyprotein from transposon RE1 OS=Arabidopsis thaliana OX=3702 GN=RE1 PE=2 SV=1
XM_016628415.1	LOC107804508	F-box protein SKIP1 OS=Arabidopsis thaliana OX=3702 GN=SKIP1 PE=1 SV=1
XM_016581126.1	LOC107762742	Pullulanase 1, chloroplastic OS=Arabidopsis thaliana OX=3702 GN=PU1 PE=1 SV=2
XM_016583318.1	LOC107764714	IAA-amino acid hydrolase ILR1-like 2 OS=Arabidopsis thaliana OX=3702 GN=ILL2 PE=1 SV=2
XM_016660163.1	LOC107832339	F-box/kelch-repeat protein At3g27150 OS=Arabidopsis thaliana OX=3702 GN=At3g27150 PE=2 SV=1
XM_016633614.1	LOC107809029	Splicing factor U2af large subunit B OS=Arabidopsis thaliana OX=3702 GN=U2AF65B PE=1 SV=2
XM_016660647.1	LOC107832772	60S ribosomal protein L23 OS=Arabidopsis thaliana OX=3702 GN=RPL23A PE=2 SV=3
XM_016607509.1	LOC107786076	U-box domain-containing protein 33 OS=Arabidopsis thaliana OX=3702 GN=PUB33 PE=2 SV=2
XM_016655512.1	LOC107828230	Two-component response regulator ARR17 OS=Arabidopsis thaliana OX=3702 GN=ARR17 PE=2 SV=1
XM_016585985.1	LOC107767071	Protein JINGUBANG OS=Arabidopsis thaliana OX=3702 GN=JGB PE=1 SV=1
XM_016604276.1	LOC107783301	PWWP domain-containing protein 3 OS=Arabidopsis thaliana OX=3702 GN=PDP3 PE=1 SV=1
XM_016606901.1	LOC107785570	Probable acyl-activating enzyme 17, peroxisomal OS=Arabidopsis thaliana OX=3702 GN=AAE17 PE=2 SV=1
XM_016645897.1	LOC107819750	Transcription factor MYB54 OS=Arabidopsis thaliana OX=3702 GN=MYB54 PE=1 SV=1
XM_016617985.1	LOC107795363	Beta-glucosidase 12 OS=Oryza sativa subsp. indica OX=39946 GN=BGLU12 PE=3 SV=1
XM_016593836.1	LOC107774342	Protein DETOXIFICATION 42 OS=Arabidopsis thaliana OX=3702 GN=DTX42 PE=2 SV=2
XM_016579880.1	LOC107761637	F-box protein At4g18380 OS=Arabidopsis thaliana OX=3702 GN=At4g18380 PE=2 SV=1
XM_016586320.1	LOC107767348	Protein disulfide-isomerase SCO2 OS=Arabidopsis thaliana OX=3702 GN=SCO2 PE=1 SV=1
XM_016584712.1	LOC107766002	DNA oxidative demethylase ALKBH2 OS=Arabidopsis thaliana OX=3702 GN=ALKBH2 PE=2 SV=2
XM_016610454.1	LOC107788752	Proline-rich receptor-like protein kinase PERK2 OS=Arabidopsis thaliana OX=3702 GN=PERK2 PE=2 SV=3
XM_016635014.1	LOC107810260	Probable xyloglucan endotransglucosylase/hydrolase protein 8 OS=Arabidopsis thaliana OX=3702 GN=XTH8 PE=2 SV=2
XM_016602389.1	LOC107781654	Rhodanese-like domain-containing protein 10 OS=Arabidopsis thaliana OX=3702 GN=STR10 PE=2 SV=1
XM_016641350.1	LOC107815730	Probable methyltransferase PMT2 OS=Arabidopsis thaliana OX=3702 GN=At1g26850 PE=2 SV=2
XM_016617441.1	LOC107794883	Actin-related protein 7 OS=Arabidopsis thaliana OX=3702 GN=ARP7 PE=1 SV=1
XM_016634082.1	LOC107809447	Protein ILITYHIA OS=Arabidopsis thaliana OX=3702 GN=ILA PE=1 SV=1
XM_016647982.1	LOC107821552	H/ACA ribonucleoprotein complex subunit 2-like protein OS=Arabidopsis thaliana OX=3702 GN=At5g08180 PE=1 SV=1
XM_016580952.1	LOC107762581	Agamous-like MADS-box protein AGL62 OS=Arabidopsis thaliana OX=3702 GN=AGL62 PE=1 SV=1
XM_016619363.1	LOC107796568	V-type proton ATPase subunit a1 OS=Arabidopsis thaliana OX=3702 GN=VHA-a1 PE=2 SV=1
XM_016644270.1	LOC107818286	Protein LIGHT-DEPENDENT SHORT HYPOCOTYLS 3 OS=Arabidopsis thaliana OX=3702 GN=LSH3 PE=1 SV=1
XM_016651489.1	LOC107824690	B3 domain-containing protein REM8 OS=Arabidopsis thaliana OX=3702 GN=REM8 PE=2 SV=1
XM_016584375.1	LOC107765703	Phosphatidate cytidylyltransferase 1 OS=Solanum tuberosum OX=4113 GN=CDS1 PE=1 SV=1
XM_016625187.1	LOC107801796	GDSL esterase/lipase At5g62930 OS=Arabidopsis thaliana OX=3702 GN=At5g62930 PE=2 SV=3
XM_016602896.1	LOC107782067	Benzaldehyde dehydrogenase, mitochondrial OS=Antirrhinum majus OX=4151 GN=BALDH PE=1 SV=1
XM_016652092.1	LOC107825258	Triacylglycerol lipase 2 OS=Arabidopsis thaliana OX=3702 GN=LIP2 PE=2 SV=1
XM_016656329.1	LOC107828934	Pentatricopeptide repeat-containing protein At5g27110 OS=Arabidopsis thaliana OX=3702 GN=PCMP-E14 PE=2 SV=2
XM_016623767.1	LOC107800575	Probable pectinesterase/pectinesterase inhibitor 46 OS=Arabidopsis thaliana OX=3702 GN=PME46 PE=2 SV=1
XM_016647124.1	LOC107820779	BTB/POZ domain-containing protein At3g56230 OS=Arabidopsis thaliana OX=3702 GN=At3g56230 PE=2 SV=1
XM_016641086.1	LOC107815505	Glyoxylate/hydroxypyruvate reductase A HPR2 OS=Arabidopsis thaliana OX=3702 GN=HPR2 PE=1 SV=1
XM_016591387.1	LOC107771925	ABC transporter G family member 1 OS=Petunia hybrida OX=4102 GN=ABCG1 PE=2 SV=1
XM_016641692.1	LOC107816025	Agamous-like MADS-box protein FUL-L OS=Vitis vinifera OX=29760 GN=FULL PE=2 SV=1
XM_016649503.1	LOC107822910	26S proteasome non-ATPase regulatory subunit 13 homolog A OS=Arabidopsis thaliana OX=3702 GN=RPN9A PE=1 SV=1
XM_016585815.1	LOC107766917	Putative late blight resistance protein homolog R1B-17 OS=Solanum demissum OX=50514 GN=R1B-17 PE=3 SV=1
XM_016601722.1	LOC107781088	Trimethyltridecatetraene synthase OS=Zea mays OX=4577 GN=CYP92C6 PE=1 SV=1
XM_016577275.1	LOC107759354	Abscisic-aldehyde oxidase OS=Arabidopsis thaliana OX=3702 GN=AAO3 PE=1 SV=1
XM_016594009.1	LOC107774474	Probable methionine--tRNA ligase OS=Oryza sativa subsp. japonica OX=39947 GN=Os06g0508700 PE=2 SV=2
XM_016629620.1	LOC107805559	bZIP transcription factor 53 OS=Arabidopsis thaliana OX=3702 GN=BZIP53 PE=1 SV=1
XM_016653435.1	LOC107826452	Transcription factor TCP8 OS=Arabidopsis thaliana OX=3702 GN=TCP8 PE=1 SV=1
XM_016660375.1	LOC107832511	Probable aspartic protease At2g35615 OS=Arabidopsis thaliana OX=3702 GN=At2g35615 PE=3 SV=1
XM_016582957.1	LOC107764398	Novel plant SNARE 11 OS=Arabidopsis thaliana OX=3702 GN=NPSN11 PE=1 SV=2
XM_016608975.1	LOC107787409	Uncharacterized protein At2g23090 OS=Arabidopsis thaliana OX=3702 GN=At2g23090 PE=1 SV=1
XM_016596958.1	LOC107776996	Premnaspirodiene oxygenase OS=Hyoscyamus muticus OX=35626 GN=CYP71D55 PE=1 SV=1
XM_016616216.1	LOC107793778	Zinc finger CCCH domain-containing protein 14 OS=Oryza sativa subsp. japonica OX=39947 GN=Os02g0194200 PE=2 SV=1
XM_016590039.1	LOC107770705	Protein JINGUBANG OS=Arabidopsis thaliana OX=3702 GN=JGB PE=1 SV=1
XM_016615868.1	LOC107793497	AT-rich interactive domain-containing protein 1 OS=Arabidopsis thaliana OX=3702 GN=ARID1 PE=2 SV=1
XM_016579664.1	LOC107761444	Cytochrome b5 OS=Brassica oleracea var. botrytis OX=3715 GN=CYB5 PE=1 SV=1
XM_016657800.1	LOC107830283	Two-pore potassium channel 1 OS=Arabidopsis thaliana OX=3702 GN=TPK1 PE=1 SV=2
XM_016645050.1	LOC107818971	Pentatricopeptide repeat-containing protein At4g21065 OS=Arabidopsis thaliana OX=3702 GN=PCMP-H28 PE=2 SV=2
XM_016648396.1	LOC107821921	60S ribosomal protein L23a OS=Nicotiana tabacum OX=4097 GN=RPL23A PE=2 SV=1
XM_016655403.1	LOC107828145	Probable glycosyltransferase At3g07620 OS=Arabidopsis thaliana OX=3702 GN=At3g07620 PE=3 SV=1
XM_016621585.1	LOC107798572	Oligopeptide transporter 4 OS=Arabidopsis thaliana OX=3702 GN=OPT4 PE=1 SV=1
XM_016640605.1	LOC107815088	Serine/threonine-protein kinase SAPK3 OS=Oryza sativa subsp. indica OX=39946 GN=SAPK3 PE=1 SV=2
XM_016591054.1	LOC107771628	DCC family protein At1g52590, chloroplastic OS=Arabidopsis thaliana OX=3702 GN=At1g52590 PE=2 SV=1
XM_016621937.1	LOC107798909	Fimbrin-2 OS=Arabidopsis thaliana OX=3702 GN=FIM2 PE=2 SV=1
XM_016627478.1	LOC107803714	ATPase family AAA domain-containing protein FIGL1 OS=Arabidopsis thaliana OX=3702 GN=FIGL1 PE=2 SV=2
XM_016647944.1	LOC107821511	Protein PHLOEM PROTEIN 2-LIKE A1 OS=Arabidopsis thaliana OX=3702 GN=PP2A1 PE=2 SV=1
XM_016596280.1	LOC107776392	Late blight resistance protein R1-A OS=Solanum demissum OX=50514 GN=R1A PE=3 SV=1
XM_016596143.1	LOC107776267	Scarecrow-like protein 13 OS=Arabidopsis thaliana OX=3702 GN=SCL13 PE=2 SV=2
XM_016652200.1	LOC107825351	Cullin-4 OS=Arabidopsis thaliana OX=3702 GN=CUL4 PE=1 SV=1
XM_016636933.1	LOC107811946	Multicystatin OS=Solanum tuberosum OX=4113 PE=1 SV=1
XM_016613198.1	LOC107791181	Mechanosensitive ion channel protein 5 OS=Arabidopsis thaliana OX=3702 GN=MSL5 PE=2 SV=1
XM_016625880.1	LOC107802393	Phosphoinositide phosphatase SAC6 OS=Arabidopsis thaliana OX=3702 GN=SAC6 PE=2 SV=1
XM_016615842.1	LOC107793469	Acetyl-CoA carboxylase 1 OS=Arabidopsis thaliana OX=3702 GN=ACC1 PE=1 SV=1
XM_016638288.1	LOC107813081	F-box/LRR-repeat protein At3g03360 OS=Arabidopsis thaliana OX=3702 GN=At3g03360 PE=2 SV=2
XM_016586409.1	LOC107767404	Protein LIM1 OS=Lilium longiflorum OX=4690 GN=LIM1 PE=3 SV=1
XM_016609591.1	LOC107787963	Dof zinc finger protein DOF5.1 OS=Arabidopsis thaliana OX=3702 GN=DOF5.1 PE=2 SV=1
XM_016614927.1	LOC107792692	Peptidyl-prolyl cis-trans isomerase OS=Solanum lycopersicum OX=4081 GN=CYP PE=2 SV=1
XM_016631979.1	LOC107807568	Zinc finger A20 and AN1 domain-containing stress-associated protein 5 OS=Arabidopsis thaliana OX=3702 GN=SAP5 PE=2 SV=1
XM_016580294.1	LOC107761994	Heavy metal-associated isoprenylated plant protein 39 OS=Arabidopsis thaliana OX=3702 GN=HIPP39 PE=2 SV=1
XM_016603220.1	LOC107782344	Cell number regulator 8 OS=Zea mays OX=4577 GN=CNR8 PE=2 SV=1
XM_016585775.1	LOC107766888	Oxygen-dependent coproporphyrinogen-III oxidase, chloroplastic OS=Nicotiana tabacum OX=4097 GN=CPX PE=2 SV=1
XM_016634097.1	LOC107809459	U-box domain-containing protein 35 OS=Arabidopsis thaliana OX=3702 GN=PUB35 PE=2 SV=2
XM_016645101.1	LOC107819026	Alkaline/neutral invertase CINV2 OS=Arabidopsis thaliana OX=3702 GN=CINV2 PE=1 SV=1
XM_016634021.1	LOC107809402	Myosin-9 OS=Arabidopsis thaliana OX=3702 GN=XI-C PE=2 SV=1
XM_016585079.1	LOC107766319	Paired amphipathic helix protein Sin3-like 1 OS=Arabidopsis thaliana OX=3702 GN=SNL1 PE=1 SV=2
XM_016654242.1	LOC107827160	Pentatricopeptide repeat-containing protein At1g74900, mitochondrial OS=Arabidopsis thaliana OX=3702 GN=OTP43 PE=2 SV=1
XM_016596664.1	LOC107776749	GPI mannosyltransferase 1 OS=Arabidopsis thaliana OX=3702 GN=PIGM PE=2 SV=1
XM_016589264.1	LOC107770009	Vicilin-like seed storage protein At2g18540 OS=Arabidopsis thaliana OX=3702 GN=At2g18540 PE=3 SV=1
XM_016626815.1	LOC107803179	Type III polyketide synthase B OS=Arabidopsis thaliana OX=3702 GN=PKSB PE=1 SV=1
XM_016592194.1	LOC107772714	Metal tolerance protein 4 OS=Oryza sativa subsp. japonica OX=39947 GN=MTP4 PE=2 SV=1
XM_016582276.1	LOC107763775	Probable WRKY transcription factor 45 OS=Arabidopsis thaliana OX=3702 GN=WRKY45 PE=1 SV=1
XM_016606416.1	LOC107785177	(+)-cis,trans-nepetalactol synthase NEPS1 OS=Nepeta racemosa OX=54731 GN=NEPS1 PE=1 SV=1
XM_016617509.1	LOC107794951	Formin-like protein 14 OS=Arabidopsis thaliana OX=3702 GN=FH14 PE=3 SV=3
XM_016625777.1	LOC107802305	Non-specific lipid transfer protein GPI-anchored 5 OS=Arabidopsis thaliana OX=3702 GN=LTPG5 PE=2 SV=1
XM_016627363.1	LOC107803613	Glycerophosphodiester phosphodiesterase GDPDL3 OS=Arabidopsis thaliana OX=3702 GN=GDPDL3 PE=2 SV=3
XM_016602648.1	LOC107781848	Mitogen-activated protein kinase kinase kinase 17 OS=Arabidopsis thaliana OX=3702 GN=MAPKKK17 PE=1 SV=1
XM_016607807.1	LOC107786341	Calcium-binding protein KRP1 OS=Arabidopsis thaliana OX=3702 GN=KRP1 PE=2 SV=1
XM_016655996.1	LOC107828644	BAG-associated GRAM protein 1 OS=Arabidopsis thaliana OX=3702 GN=BAGP1 PE=1 SV=1
XM_016648841.1	LOC107822310	DEK domain-containing chromatin-associated protein 4 OS=Arabidopsis thaliana OX=3702 GN=DEK4 PE=1 SV=1
XM_016618186.1	LOC107795525	2-oxoglutarate-dependent dioxygenase DAO OS=Oryza sativa subsp. japonica OX=39947 GN=DAO PE=1 SV=2
XM_016645288.1	LOC107819196	Proline-rich receptor-like protein kinase PERK8 OS=Arabidopsis thaliana OX=3702 GN=PERK8 PE=1 SV=1
XM_016653470.1	LOC107826482	Agamous-like MADS-box protein AGL61 OS=Arabidopsis thaliana OX=3702 GN=AGL61 PE=1 SV=1
XM_016590670.1	LOC107771320	Histone H2B OS=Gossypium hirsutum OX=3635 GN=HIS2B PE=2 SV=3
XM_016642639.1	LOC107816888	Histidine-containing phosphotransfer protein 2 OS=Oryza sativa subsp. japonica OX=39947 GN=AHP2 PE=1 SV=1
XM_016603500.1	LOC107782601	YlmG homolog protein 1-2, chloroplastic OS=Arabidopsis thaliana OX=3702 GN=YLMG1-2 PE=2 SV=1
XM_016588643.1	LOC107769428	Expansin-B4 OS=Arabidopsis thaliana OX=3702 GN=EXPB4 PE=2 SV=1
XM_016593768.1	LOC107774275	Tubulin-folding cofactor A OS=Arabidopsis thaliana OX=3702 GN=TFCA PE=1 SV=2
XM_016615760.1	LOC107793416	E3 ubiquitin-protein ligase BRE1-like 1 OS=Arabidopsis thaliana OX=3702 GN=HUB1 PE=1 SV=1
XM_016583300.1	LOC107764698	Protein SULFUR DEFICIENCY-INDUCED 1 OS=Arabidopsis thaliana OX=3702 GN=SDI1 PE=2 SV=1
XM_016616305.1	LOC107793859	Gamma-interferon-responsive lysosomal thiol protein OS=Arabidopsis thaliana OX=3702 GN=GILT PE=2 SV=1
XM_016654103.1	LOC107827046	Putative ribosomal large subunit pseudouridine synthase SVR1, chloroplastic OS=Arabidopsis thaliana OX=3702 GN=SVR1 PE=1 SV=1
XM_016601425.1	LOC107780831	Probable (S)-tetrahydroprotoberberine N-methyltransferase 2 OS=Papaver bracteatum OX=215227 PE=2 SV=1
XM_016617713.1	LOC107795131	Potassium channel AKT1 OS=Arabidopsis thaliana OX=3702 GN=AKT1 PE=1 SV=2
XM_016646070.1	LOC107819893	Mitochondrial import inner membrane translocase subunit TIM50 OS=Arabidopsis thaliana OX=3702 GN=TIM50 PE=1 SV=1
XM_016589531.1	LOC107770247	Two-component response regulator ORR24 OS=Oryza sativa subsp. japonica OX=39947 GN=RR24 PE=2 SV=1
XM_016609937.1	LOC107788261	Acyl carrier protein 1, chloroplastic OS=Casuarina glauca OX=3522 GN=ACP1 PE=2 SV=1
XM_016587748.1	LOC107768626	Probable inactive receptor kinase At1g48480 OS=Arabidopsis thaliana OX=3702 GN=RKL1 PE=1 SV=1
XM_016652067.1	LOC107825236	Transcription factor bHLH93 OS=Arabidopsis thaliana OX=3702 GN=BHLH93 PE=1 SV=1
XM_016626108.1	LOC107802578	G2/mitotic-specific cyclin-1 OS=Antirrhinum majus OX=4151 PE=2 SV=1
XM_016608638.1	LOC107787115	Protein LURP-one-related 5 OS=Arabidopsis thaliana OX=3702 GN=At1g80120 PE=2 SV=1
XM_016619789.1	LOC107796967	Protein RER1B OS=Arabidopsis thaliana OX=3702 GN=RER1B PE=1 SV=2
XM_016627595.1	LOC107803809	Transcription factor MYB86 OS=Arabidopsis thaliana OX=3702 GN=MYB86 PE=2 SV=1
XM_016604865.1	LOC107783841	Kinesin-like protein KIN-4C OS=Arabidopsis thaliana OX=3702 GN=KIN4C PE=2 SV=2
XM_016601965.1	LOC107781278	RNA-directed DNA polymerase homolog OS=Oenothera berteroana OX=3950 PE=4 SV=1
XM_016628765.1	LOC107804832	NDR1/HIN1-like protein 6 OS=Arabidopsis thaliana OX=3702 GN=NHL6 PE=1 SV=1
XM_016633100.1	LOC107808574	Auxin-responsive protein SAUR72 OS=Arabidopsis thaliana OX=3702 GN=SAUR72 PE=1 SV=1
XM_016655083.1	LOC107827866	Probable sodium/metabolite cotransporter BASS3, chloroplastic OS=Arabidopsis thaliana OX=3702 GN=BASS3 PE=2 SV=1
XM_016587284.1	LOC107768177	Nucleobase-ascorbate transporter 11 OS=Arabidopsis thaliana OX=3702 GN=NAT11 PE=2 SV=1
XM_016616770.1	LOC107794285	Uncharacterized protein At4g28440 OS=Arabidopsis thaliana OX=3702 GN=At4g28440 PE=1 SV=1
XM_016638210.1	LOC107813010	Probable polygalacturonase At1g80170 OS=Arabidopsis thaliana OX=3702 GN=At1g80170 PE=1 SV=1
XM_016607396.1	LOC107785963	Pentatricopeptide repeat-containing protein At5g62370 OS=Arabidopsis thaliana OX=3702 GN=At5g62370 PE=2 SV=1
XM_016641951.1	LOC107816248	Thioredoxin H2 OS=Arabidopsis thaliana OX=3702 GN=TRX2 PE=1 SV=2
XM_016652513.1	LOC107825638	Zinc transporter 1 OS=Arabidopsis thaliana OX=3702 GN=ZIP1 PE=2 SV=1
XM_016586634.1	LOC107767586	60S ribosomal protein L3-2 OS=Arabidopsis thaliana OX=3702 GN=ARP2 PE=2 SV=4
XM_016658500.1	LOC107830836	DExH-box ATP-dependent RNA helicase DExH9 OS=Arabidopsis thaliana OX=3702 GN=MTR4 PE=2 SV=1
XM_016615670.1	LOC107793341	UDP-glycosyltransferase 87A2 OS=Arabidopsis thaliana OX=3702 GN=UGT87A2 PE=1 SV=1
XM_016648660.1	LOC107822156	Protein PELPK2 OS=Arabidopsis thaliana OX=3702 GN=PELPK2 PE=3 SV=1
XM_016587615.1	LOC107768486	Alkaline/neutral invertase CINV2 OS=Arabidopsis thaliana OX=3702 GN=CINV2 PE=1 SV=1
XM_016605451.1	LOC107784325	SNW/SKI-interacting protein OS=Arabidopsis thaliana OX=3702 GN=SKIP PE=1 SV=1
XM_016605470.1	LOC107784343	Protein BCCIP homolog OS=Arabidopsis thaliana OX=3702 GN=At2g44510 PE=1 SV=2
XM_016590774.1	LOC107771416	Transcription repressor OFP7 OS=Arabidopsis thaliana OX=3702 GN=OFP7 PE=2 SV=1
XM_016610975.1	LOC107789200	Protein ASPARTIC PROTEASE IN GUARD CELL 1 OS=Arabidopsis thaliana OX=3702 GN=ASPG1 PE=1 SV=1
XM_016637297.1	LOC107812242	AT-hook motif nuclear-localized protein 10 OS=Arabidopsis thaliana OX=3702 GN=AHL10 PE=1 SV=2
XM_016642767.1	LOC107817002	Uncharacterized mitochondrial protein AtMg00860 OS=Arabidopsis thaliana OX=3702 GN=AtMg00860 PE=4 SV=1
XM_016586986.1	LOC107767880	Protein JAZ7 OS=Solanum lycopersicum OX=4081 GN=JAZ7 PE=1 SV=1
XM_016654213.1	LOC107827140	Transcription factor bHLH78 OS=Arabidopsis thaliana OX=3702 GN=BHLH78 PE=1 SV=1
XM_016605573.1	LOC107784441	Probable (S)-N-methylcoclaurine 3'-hydroxylase isozyme 2 OS=Coptis japonica OX=3442 GN=CYP80B2 PE=2 SV=1
XM_016638890.1	LOC107813604	Eukaryotic translation initiation factor 3 subunit C OS=Arabidopsis thaliana OX=3702 GN=TIF3C1 PE=1 SV=2
XM_016595185.1	LOC107775460	[Fructose-bisphosphate aldolase]-lysine N-methyltransferase, chloroplastic OS=Arabidopsis thaliana OX=3702 GN=LSMT-L PE=1 SV=1
XM_016624294.1	LOC107801031	Mitogen-activated protein kinase kinase kinase 17 OS=Arabidopsis thaliana OX=3702 GN=MAPKKK17 PE=1 SV=1
XM_016619294.1	LOC107796509	Cytochrome P450 736A117 OS=Prunus mume OX=102107 GN=CYP736A117 PE=2 SV=1
XM_016644847.1	LOC107818797	Xanthotoxin 5-hydroxylase CYP82C4 OS=Arabidopsis thaliana OX=3702 GN=CYP82C4 PE=1 SV=1
XM_016636584.1	LOC107811615	Probable nucleoredoxin 2 OS=Oryza sativa subsp. japonica OX=39947 GN=Os01g0794400 PE=2 SV=1
XM_016636076.1	LOC107811192	Early nodulin-20 OS=Medicago truncatula OX=3880 GN=ENOD20 PE=3 SV=1
XM_016595918.1	LOC107776096	Cytochrome P450 85A1 OS=Solanum lycopersicum OX=4081 GN=CYP85A1 PE=2 SV=1
XM_016628789.1	LOC107804851	Ubiquitin carboxyl-terminal hydrolase 3 OS=Arabidopsis thaliana OX=3702 GN=UBP3 PE=1 SV=1
XM_016606531.1	LOC107785268	Wax ester synthase/diacylglycerol acyltransferase 11 OS=Arabidopsis thaliana OX=3702 GN=WSD11 PE=1 SV=1
XM_016626880.1	LOC107803233	Protein STRICTOSIDINE SYNTHASE-LIKE 10 OS=Arabidopsis thaliana OX=3702 GN=SSL10 PE=2 SV=1
XM_016612334.1	LOC107790379	60S ribosomal protein L30 OS=Lupinus luteus OX=3873 GN=RPL30 PE=3 SV=1
XM_016622080.1	LOC107799020	Jasmonate-induced oxygenase 1 OS=Arabidopsis thaliana OX=3702 GN=JOX1 PE=1 SV=1
XM_016653399.1	LOC107826422	Chalcone synthase 3 OS=Camellia sinensis OX=4442 GN=CHS3 PE=2 SV=1
XM_016600493.1	LOC107779986	Clathrin interactor EPSIN 2 OS=Arabidopsis thaliana OX=3702 GN=EPSIN2 PE=1 SV=1
XM_016631158.1	LOC107806885	Probable serine/threonine-protein kinase PIX13 OS=Arabidopsis thaliana OX=3702 GN=PIX13 PE=1 SV=2
XM_016617167.1	LOC107794652	Receptor kinase-like protein Xa21 OS=Oryza sativa subsp. indica OX=39946 GN=XA21 PE=1 SV=1
XM_016585940.1	LOC107767027	UDP-glycosyltransferase 71E1 OS=Stevia rebaudiana OX=55670 GN=UGT71E1 PE=2 SV=1
XM_016591634.1	LOC107772146	BRI1 kinase inhibitor 1 OS=Arabidopsis thaliana OX=3702 GN=BKI1 PE=1 SV=1
XM_016639335.1	LOC107814012	Tobamovirus multiplication protein 3 OS=Arabidopsis thaliana OX=3702 GN=TOM3 PE=1 SV=2
XM_016638752.1	LOC107813477	Ras-related protein RABE1c OS=Arabidopsis thaliana OX=3702 GN=RABE1C PE=1 SV=1
XM_016660037.1	LOC107832220	L-arabinokinase OS=Arabidopsis thaliana OX=3702 GN=ARA1 PE=1 SV=1
XM_016623950.1	LOC107800728	Dof zinc finger protein DOF2.1 OS=Arabidopsis thaliana OX=3702 GN=DOF2.1 PE=2 SV=2
XM_016633998.1	LOC107809388	Transcription factor bHLH74 OS=Arabidopsis thaliana OX=3702 GN=BHLH74 PE=1 SV=1
XM_016640710.1	LOC107815184	Zinc finger protein ZAT11 OS=Arabidopsis thaliana OX=3702 GN=ZAT11 PE=2 SV=1
XM_016620997.1	LOC107798057	CASP-like protein 4D2 OS=Arabidopsis lyrata subsp. lyrata OX=81972 GN=ARALYDRAFT_903204 PE=3 SV=1
XM_016612473.1	LOC107790537	Cytochrome b561 and DOMON domain-containing protein At5g47530 OS=Arabidopsis thaliana OX=3702 GN=At5g47530 PE=2 SV=1
XM_016612979.1	LOC107791001	Probable E3 ubiquitin-protein ligase LOG2 OS=Arabidopsis thaliana OX=3702 GN=LOG2 PE=1 SV=1
XM_016614407.1	LOC107792215	Oxysterol-binding protein-related protein 2A OS=Arabidopsis thaliana OX=3702 GN=ORP2A PE=2 SV=1
XM_016617099.1	LOC107794599	Putative methyltransferase At1g22800, mitochondrial OS=Arabidopsis thaliana OX=3702 GN=At1g22800 PE=1 SV=2
XM_016602921.1	LOC107782091	Universal stress protein A-like protein OS=Arabidopsis thaliana OX=3702 GN=At3g01520 PE=1 SV=2
XM_016584466.1	LOC107765779	Cold-responsive protein kinase 1 OS=Arabidopsis thaliana OX=3702 GN=CRPK1 PE=1 SV=1
XM_016637404.1	LOC107812321	Carbonic anhydrase, chloroplastic OS=Nicotiana tabacum OX=4097 PE=2 SV=1
XM_016625871.1	LOC107802388	Phospholipase D delta OS=Arabidopsis thaliana OX=3702 GN=PLDDELTA PE=1 SV=2
XM_016628627.1	LOC107804695	RNA polymerase sigma factor sigA OS=Arabidopsis thaliana OX=3702 GN=SIGA PE=1 SV=1
XM_016618775.1	LOC107796054	Probable LRR receptor-like serine/threonine-protein kinase At1g63430 OS=Arabidopsis thaliana OX=3702 GN=At1g63430 PE=1 SV=1
XM_016636692.1	LOC107811703	Dirigent protein 21 OS=Arabidopsis thaliana OX=3702 GN=DIR21 PE=3 SV=1
XM_016652715.1	LOC107825802	Preprotein translocase subunit SCY2, chloroplastic OS=Arabidopsis thaliana OX=3702 GN=SCY2 PE=2 SV=1
XM_016642218.1	LOC107816495	Vicilin-like seed storage protein At2g18540 OS=Arabidopsis thaliana OX=3702 GN=At2g18540 PE=3 SV=1
XM_016656022.1	LOC107828662	Nucleosome assembly protein 1;1 OS=Nicotiana tabacum OX=4097 GN=NAP1;1 PE=1 SV=1
XM_016640592.1	LOC107815077	Actin-related protein 5 OS=Arabidopsis thaliana OX=3702 GN=ARP5 PE=1 SV=2
XM_016639636.1	LOC107814256	Photosynthetic NDH subunit of subcomplex B 2, chloroplastic OS=Arabidopsis thaliana OX=3702 GN=PNSB2 PE=2 SV=1
XM_016624090.1	LOC107800849	Vesicle-associated protein 1-1 OS=Arabidopsis thaliana OX=3702 GN=PVA11 PE=1 SV=1
XM_016619591.1	LOC107796782	3-phosphoshikimate 1-carboxyvinyltransferase 1, chloroplastic OS=Nicotiana tabacum OX=4097 GN=EPSPS-1 PE=2 SV=1
XM_016586001.1	LOC107767089	Protein CANDIDATE G-PROTEIN COUPLED RECEPTOR 7 OS=Arabidopsis thaliana OX=3702 GN=CAND7 PE=2 SV=1
XM_016621143.1	LOC107798175	Mitogen-activated protein kinase 16 OS=Arabidopsis thaliana OX=3702 GN=MPK16 PE=2 SV=2
XM_016615257.1	LOC107792989	Vascular-related unknown protein 4 OS=Arabidopsis thaliana OX=3702 GN=VUP4 PE=2 SV=1
XM_016590930.1	LOC107771543	21 kDa protein OS=Daucus carota OX=4039 PE=2 SV=1
XM_016649887.1	LOC107823258	PRA1 family protein F2 OS=Arabidopsis thaliana OX=3702 GN=PRA1F2 PE=1 SV=1
XM_016651196.1	LOC107824438	S-type anion channel SLAH3 OS=Arabidopsis thaliana OX=3702 GN=SLAH3 PE=1 SV=1
XM_016576997.1	LOC107759124	KH domain-containing protein At5g56140 OS=Arabidopsis thaliana OX=3702 GN=At5g56140 PE=2 SV=1
XM_016588056.1	LOC107768890	14-3-3-like protein GF14 iota OS=Arabidopsis thaliana OX=3702 GN=GRF12 PE=2 SV=1
XM_016654849.1	LOC107827661	40S ribosomal protein SA OS=Daucus carota OX=4039 GN=179B PE=2 SV=1
XM_016657991.1	LOC107830446	DEAD-box ATP-dependent RNA helicase FANCM OS=Arabidopsis thaliana OX=3702 GN=FANCM PE=2 SV=1
XM_016629129.1	LOC107805137	Lipid phosphate phosphatase 1 OS=Arabidopsis thaliana OX=3702 GN=LPP1 PE=2 SV=2
XM_016635434.1	LOC107810645	Autophagy protein 5 OS=Arabidopsis thaliana OX=3702 GN=ATG5 PE=2 SV=1
XM_016588470.1	LOC107769264	TMV resistance protein N OS=Nicotiana glutinosa OX=35889 GN=N PE=1 SV=1
XM_016632446.1	LOC107807966	WRKY transcription factor 6 OS=Arabidopsis thaliana OX=3702 GN=WRKY6 PE=1 SV=1
XM_016628385.1	LOC107804484	Pentatricopeptide repeat-containing protein At5g16860 OS=Arabidopsis thaliana OX=3702 GN=PCMP-H92 PE=2 SV=1
XM_016629833.1	LOC107805759	BAG family molecular chaperone regulator 1 OS=Arabidopsis thaliana OX=3702 GN=BAG1 PE=1 SV=1
XM_016613424.1	LOC107791372	PsbP domain-containing protein 1, chloroplastic OS=Arabidopsis thaliana OX=3702 GN=PPD1 PE=1 SV=1
XM_016598262.1	LOC107778075	Protein RNA-directed DNA methylation 3 OS=Arabidopsis thaliana OX=3702 GN=RDM3 PE=1 SV=1
XM_016606647.1	LOC107785364	Probable WRKY transcription factor 19 OS=Arabidopsis thaliana OX=3702 GN=WRKY19 PE=1 SV=1
XM_016631938.1	LOC107807527	B3 domain-containing protein Os07g0679700 OS=Oryza sativa subsp. japonica OX=39947 GN=Os07g0679700 PE=2 SV=1
XM_016637669.1	LOC107812533	Trihelix transcription factor ASR3 OS=Arabidopsis thaliana OX=3702 GN=ASR3 PE=1 SV=1
XM_016632895.1	LOC107808381	Probable polyol transporter 4 OS=Arabidopsis thaliana OX=3702 GN=PLT4 PE=2 SV=1
XM_016583463.1	LOC107764881	Abscisic acid 8'-hydroxylase 2 OS=Arabidopsis thaliana OX=3702 GN=CYP707A2 PE=2 SV=1
XM_016639797.1	LOC107814387	Uncharacterized mitochondrial protein ymf1 OS=Marchantia polymorpha OX=3197 GN=YMF1 PE=4 SV=1
XM_016630169.1	LOC107806058	Protein IMPAIRED IN BABA-INDUCED STERILITY 1 OS=Arabidopsis thaliana OX=3702 GN=IBS1 PE=3 SV=1
XM_016595856.1	LOC107776048	Plasma membrane-associated cation-binding protein 1 OS=Arabidopsis thaliana OX=3702 GN=PCAP1 PE=1 SV=1
XM_016651305.1	LOC107824519	Kinesin-like protein KIN-7D, mitochondrial OS=Arabidopsis thaliana OX=3702 GN=KIN7D PE=2 SV=1
XM_016607995.1	LOC107786506	MND1-interacting protein 1 OS=Arabidopsis thaliana OX=3702 GN=MIP1 PE=1 SV=1
XM_016640837.1	LOC107815270	Fra a 1-associated protein OS=Fragaria ananassa OX=3747 GN=AP PE=1 SV=1
XM_016591835.1	LOC107772335	Protein SLOW WALKER 1 OS=Arabidopsis thaliana OX=3702 GN=SWA1 PE=2 SV=1
XM_016640856.1	LOC107815297	E3 ubiquitin-protein ligase At1g63170 OS=Arabidopsis thaliana OX=3702 GN=At1g63170 PE=2 SV=2
XM_016581675.1	LOC107763206	Serine/threonine-protein kinase ZRK4 OS=Arabidopsis thaliana OX=3702 GN=ZRK4 PE=3 SV=1
XM_016629666.1	LOC107805600	Phosphatidylinositol/phosphatidylcholine transfer protein SFH1 OS=Arabidopsis thaliana OX=3702 GN=SFH1 PE=2 SV=1
XM_016587096.1	LOC107767993	Porphobilinogen deaminase, chloroplastic OS=Pisum sativum OX=3888 GN=HEMC PE=1 SV=1
XM_016628625.1	LOC107804693	Dual specificity protein kinase YAK1 homolog OS=Arabidopsis thaliana OX=3702 GN=YAK1 PE=1 SV=1
XM_016623417.1	LOC107800269	Protein DETOXIFICATION 53 OS=Arabidopsis thaliana OX=3702 GN=DTX53 PE=2 SV=1
XM_016613864.1	LOC107791745	Importin subunit alpha-1 OS=Arabidopsis thaliana OX=3702 GN=IMPA1 PE=1 SV=2
XM_016596637.1	LOC107776723	Malate dehydrogenase [NADP], chloroplastic OS=Medicago sativa OX=3879 GN=MDH1 PE=2 SV=1
XM_016614633.1	LOC107792417	Nodulation receptor kinase OS=Pisum sativum OX=3888 GN=NORK PE=1 SV=1
XM_016579254.1	LOC107761087	Probable calcium-binding protein CML23 OS=Arabidopsis thaliana OX=3702 GN=CML23 PE=2 SV=1
XM_016596952.1	LOC107776993	Protein Ycf2 OS=Oenothera parviflora OX=482429 GN=ycf2-A PE=3 SV=1
XM_016641589.1	LOC107815937	Receptor-like protein 7 OS=Arabidopsis thaliana OX=3702 GN=RLP7 PE=3 SV=2
XM_016593165.1	LOC107773713	V-type proton ATPase subunit c''1 OS=Arabidopsis thaliana OX=3702 GN=VHA-c''1 PE=1 SV=1
XM_016594454.1	LOC107774806	Thaumatin-like protein OS=Arabidopsis thaliana OX=3702 GN=At1g18250 PE=2 SV=2
XM_016612907.1	LOC107790933	Squalene synthase OS=Nicotiana benthamiana OX=4100 PE=2 SV=1
XM_016597403.1	LOC107777394	Probable galacturonosyltransferase 14 OS=Arabidopsis thaliana OX=3702 GN=GAUT14 PE=2 SV=1
XM_016595828.1	LOC107776018	ATP-dependent DNA helicase Q-like 2 OS=Arabidopsis thaliana OX=3702 GN=RECQL2 PE=1 SV=1
XM_016629581.1	LOC107805520	(E,E)-germacrene B synthase OS=Solanum habrochaites OX=62890 GN=SSTLH1 PE=1 SV=1
XM_016630576.1	LOC107806421	Boron transporter 4 OS=Arabidopsis thaliana OX=3702 GN=BOR4 PE=2 SV=1
XM_016580504.1	LOC107762171	Methionine aminopeptidase 1B, chloroplastic OS=Arabidopsis thaliana OX=3702 GN=MAP1B PE=2 SV=2
XM_016636489.1	LOC107811531	F-box protein At2g27310 OS=Arabidopsis thaliana OX=3702 GN=At2g27310 PE=2 SV=1
XM_016638189.1	LOC107812991	Auxin-responsive protein SAUR64 OS=Arabidopsis thaliana OX=3702 GN=SAUR64 PE=2 SV=1
XM_016578596.1	LOC107760533	F-box/kelch-repeat protein At5g60570 OS=Arabidopsis thaliana OX=3702 GN=At5g60570 PE=2 SV=1
XM_016604341.1	LOC107783371	Probable inactive poly [ADP-ribose] polymerase SRO5 OS=Arabidopsis thaliana OX=3702 GN=SRO5 PE=1 SV=1
XM_016605532.1	LOC107784404	tRNA ligase 1 OS=Arabidopsis thaliana OX=3702 GN=RNL PE=1 SV=1
XM_016656730.1	LOC107829253	Laccase-15 OS=Arabidopsis thaliana OX=3702 GN=TT10 PE=1 SV=1
XM_016634791.1	LOC107810059	WRKY transcription factor 22 OS=Arabidopsis thaliana OX=3702 GN=WRKY22 PE=2 SV=1
XM_016582006.1	LOC107763520	Auxin response factor 2B OS=Solanum lycopersicum OX=4081 GN=ARF2B PE=2 SV=1
XM_016583671.1	LOC107765069	NADPH-dependent aldo-keto reductase, chloroplastic OS=Arabidopsis thaliana OX=3702 GN=AKR4C9 PE=1 SV=1
XM_016625470.1	LOC107802036	Protein ABCI12, chloroplastic OS=Arabidopsis thaliana OX=3702 GN=ABCI12 PE=1 SV=1
XM_016633804.1	LOC107809210	Pre-mRNA-splicing factor ATP-dependent RNA helicase DEAH10 OS=Arabidopsis thaliana OX=3702 GN=RID1 PE=1 SV=1
XM_016629699.1	LOC107805630	Sinapine esterase OS=Brassica napus OX=3708 PE=1 SV=1
XM_016580755.1	LOC107762396	Exocyst complex component EXO84B OS=Arabidopsis thaliana OX=3702 GN=EXO84B PE=1 SV=1
XM_016642941.1	LOC107817165	ABC transporter G family member 20 OS=Arabidopsis thaliana OX=3702 GN=ABCG20 PE=2 SV=1
XM_016592742.1	LOC107773309	Heterogeneous nuclear ribonucleoprotein Q OS=Arabidopsis thaliana OX=3702 GN=LIF2 PE=1 SV=1
XM_016636607.1	LOC107811644	Pentatricopeptide repeat-containing protein At5g15280, mitochondrial OS=Arabidopsis thaliana OX=3702 GN=At5g15280 PE=1 SV=1
XM_016616312.1	LOC107793871	High mobility group B protein 7 OS=Arabidopsis thaliana OX=3702 GN=HMGB7 PE=1 SV=1
XM_016578675.1	LOC107760599	RNA-directed DNA polymerase homolog OS=Oenothera berteroana OX=3950 PE=4 SV=1
XM_016657542.1	LOC107830058	Probable plastidic glucose transporter 2 OS=Arabidopsis thaliana OX=3702 GN=At1g67300 PE=2 SV=1
XM_016644070.1	LOC107818128	Transmembrane E3 ubiquitin-protein ligase FLY1 OS=Arabidopsis thaliana OX=3702 GN=FLY1 PE=1 SV=1
XM_016578486.1	LOC107760441	Glycine-rich protein DOT1 OS=Arabidopsis thaliana OX=3702 GN=DOT1 PE=2 SV=1
XM_016582415.1	LOC107763910	Ubiquitin-like domain-containing CTD phosphatase OS=Arabidopsis thaliana OX=3702 GN=At4g06599 PE=2 SV=1
XM_016579527.1	LOC107761304	Cysteine-rich receptor-like protein kinase 3 OS=Arabidopsis thaliana OX=3702 GN=CRK3 PE=2 SV=1
XM_016618927.1	LOC107796184	Probable serine protease EDA2 OS=Arabidopsis thaliana OX=3702 GN=EDA2 PE=2 SV=2
XM_016626319.1	LOC107802759	Replication factor C subunit 3 OS=Oryza sativa subsp. japonica OX=39947 GN=RFC3 PE=2 SV=1
XM_016597309.1	LOC107777317	bZIP transcription factor 11 OS=Arabidopsis thaliana OX=3702 GN=BZIP11 PE=1 SV=1
XM_016583591.1	LOC107765018	Farnesyl pyrophosphate synthase OS=Panax ginseng OX=4054 GN=FPS PE=2 SV=1
XM_016583286.1	LOC107764684	YTH domain-containing protein ECT2 OS=Arabidopsis thaliana OX=3702 GN=ECT2 PE=1 SV=1
XM_016619126.1	LOC107796370	Cytochrome b561 and DOMON domain-containing protein At5g47530 OS=Arabidopsis thaliana OX=3702 GN=At5g47530 PE=2 SV=1
XM_016647715.1	LOC107821286	Outer envelope pore protein 37, chloroplastic OS=Pisum sativum OX=3888 GN=OEP37 PE=1 SV=1
XM_016580176.1	LOC107761885	Transcription termination factor MTEF1, chloroplastic OS=Arabidopsis thaliana OX=3702 GN=MTERF1 PE=2 SV=2
XM_016616437.1	LOC107793989	F-box/LRR-repeat protein At5g02910 OS=Arabidopsis thaliana OX=3702 GN=At5g02910 PE=2 SV=1
XM_016597941.1	LOC107777790	50S ribosomal protein L12, chloroplastic OS=Nicotiana sylvestris OX=4096 PE=2 SV=1
XM_016659725.1	LOC107831929	Protein CANDIDATE G-PROTEIN COUPLED RECEPTOR 7 OS=Arabidopsis thaliana OX=3702 GN=CAND7 PE=2 SV=1
XM_016640172.1	LOC107814721	Transcription termination factor MTERF2, chloroplastic OS=Arabidopsis thaliana OX=3702 GN=MTERF2 PE=3 SV=1
XM_016646803.1	LOC107820513	Protein PHOSPHATE STARVATION RESPONSE 1 OS=Arabidopsis thaliana OX=3702 GN=PHR1 PE=1 SV=1
XM_016613411.1	LOC107791366	DNA-(apurinic or apyrimidinic site) endonuclease OS=Arabidopsis thaliana OX=3702 GN=APE1L PE=1 SV=1
XM_016647951.1	LOC107821516	Receptor protein-tyrosine kinase CEPR2 OS=Arabidopsis thaliana OX=3702 GN=CEPR2 PE=1 SV=1
XM_016603301.1	LOC107782415	CASP-like protein 1F1 OS=Vitis vinifera OX=29760 GN=VIT_17s0000g00560 PE=2 SV=2
XM_016654492.1	LOC107827374	Classical arabinogalactan protein 9 OS=Arabidopsis thaliana OX=3702 GN=AGP9 PE=1 SV=2
XM_016596246.1	LOC107776356	Protein PIR OS=Arabidopsis thaliana OX=3702 GN=PIR PE=1 SV=2
XM_016613391.1	LOC107791348	COMPASS-like H3K4 histone methylase component WDR5A OS=Arabidopsis thaliana OX=3702 GN=WDR5A PE=1 SV=1
XM_016584096.1	LOC107765449	Pentatricopeptide repeat-containing protein At4g33990 OS=Arabidopsis thaliana OX=3702 GN=EMB2758 PE=3 SV=2
XM_016655742.1	LOC107828441	Vacuolar protein sorting-associated protein 32 homolog 2 OS=Arabidopsis thaliana OX=3702 GN=VPS32.2 PE=1 SV=1
XM_016599055.1	LOC107778758	Heavy metal-associated isoprenylated plant protein 23 OS=Arabidopsis thaliana OX=3702 GN=HIPP23 PE=1 SV=1
XM_016656000.1	LOC107828648	Pentatricopeptide repeat-containing protein At5g19020, mitochondrial OS=Arabidopsis thaliana OX=3702 GN=PCMP-E42 PE=2 SV=1
XM_016606746.1	LOC107785440	Uncharacterized protein At4g38065 OS=Arabidopsis thaliana OX=3702 GN=At4g38065 PE=4 SV=1
XM_016613419.1	LOC107791369	Protein FLOURY 1-like OS=Arabidopsis thaliana OX=3702 GN=At1g18265 PE=2 SV=1
XM_016656024.1	LOC107828664	Pumilio homolog 11 OS=Arabidopsis thaliana OX=3702 GN=APUM11 PE=3 SV=2
XM_016648864.1	LOC107822337	Probable histone H2A.1 OS=Arabidopsis thaliana OX=3702 GN=At1g51060 PE=1 SV=1
XM_016644083.1	LOC107818142	DEAD-box ATP-dependent RNA helicase 53, mitochondrial OS=Arabidopsis thaliana OX=3702 GN=RH53 PE=1 SV=1
XM_016618522.1	LOC107795813	Triphosphate tunnel metalloenzyme 3 OS=Arabidopsis thaliana OX=3702 GN=TTM3 PE=1 SV=1
XM_016630990.1	LOC107806759	Photosynthetic NDH subunit of subcomplex B 5, chloroplastic OS=Arabidopsis thaliana OX=3702 GN=PNSB5 PE=2 SV=1
XM_016643386.1	LOC107817533	Protein JINGUBANG OS=Arabidopsis thaliana OX=3702 GN=JGB PE=1 SV=1
XM_016586957.1	LOC107767858	Homeobox-leucine zipper protein ATHB-7 OS=Arabidopsis thaliana OX=3702 GN=ATHB-7 PE=1 SV=2
XM_016612049.1	LOC107790142	DnaJ protein homolog OS=Cucumis sativus OX=3659 GN=DNAJ1 PE=2 SV=1
XM_016582052.1	LOC107763565	MYB-like transcription factor 4 OS=Petunia hybrida OX=4102 GN=MYB4 PE=2 SV=1
XM_016612532.1	LOC107790581	Hexokinase-2, chloroplastic OS=Nicotiana tabacum OX=4097 GN=HXK2 PE=2 SV=1
XM_016641508.1	LOC107815864	Peptidyl-prolyl cis-trans isomerase CYP57 OS=Arabidopsis thaliana OX=3702 GN=CYP57 PE=1 SV=1
XM_016636804.1	LOC107811805	Pentatricopeptide repeat-containing protein At3g26782, mitochondrial OS=Arabidopsis thaliana OX=3702 GN=PCMP-H34 PE=2 SV=1
XM_016620854.1	LOC107797931	Ethylene-responsive transcription factor ERF053 OS=Arabidopsis thaliana OX=3702 GN=ERF053 PE=1 SV=1
XM_016644026.1	LOC107818091	V-type proton ATPase catalytic subunit A OS=Daucus carota OX=4039 PE=2 SV=1
XM_016627243.1	LOC107803501	Ninja-family protein AFP1 OS=Arabidopsis thaliana OX=3702 GN=AFP1 PE=1 SV=1
XM_016614568.1	LOC107792357	Protein STRUBBELIG-RECEPTOR FAMILY 2 OS=Arabidopsis thaliana OX=3702 GN=SRF2 PE=1 SV=1
XM_016647066.1	LOC107820728	RING-H2 finger protein ATL80 OS=Arabidopsis thaliana OX=3702 GN=ATL80 PE=2 SV=1
XM_016584631.1	LOC107765932	Glycine-rich protein OS=Nicotiana tabacum OX=4097 GN=GRP PE=2 SV=1
XM_016592254.1	LOC107772780	ATP-dependent DNA helicase 2 subunit KU80 OS=Oryza sativa subsp. japonica OX=39947 GN=KU80 PE=1 SV=1
XM_016608734.1	LOC107787197	Small ubiquitin-related modifier 1 OS=Arabidopsis thaliana OX=3702 GN=SUMO1 PE=1 SV=2
XM_016590762.1	LOC107771406	Ubiquitin carboxyl-terminal hydrolase 3 OS=Arabidopsis thaliana OX=3702 GN=UCH3 PE=2 SV=1
XM_016654964.1	LOC107827765	Glutathione S-transferase U7 OS=Arabidopsis thaliana OX=3702 GN=GSTU7 PE=2 SV=1
XM_016612181.1	LOC107790274	60S ribosomal protein L10a-1 OS=Arabidopsis thaliana OX=3702 GN=RPL10AA PE=1 SV=1
XM_016593592.1	LOC107774122	Protein NUCLEAR FUSION DEFECTIVE 4 OS=Arabidopsis thaliana OX=3702 GN=NFD4 PE=3 SV=1
XM_016606174.1	LOC107784966	18 kDa seed maturation protein OS=Glycine max OX=3847 GN=GMPM1 PE=2 SV=1
XM_016601643.1	LOC107781020	Probable receptor-like serine/threonine-protein kinase At5g57670 OS=Arabidopsis thaliana OX=3702 GN=At5g57670 PE=2 SV=1
XM_016620554.1	LOC107797651	Peroxidase 44 OS=Arabidopsis thaliana OX=3702 GN=PER44 PE=2 SV=1
XM_016617515.1	LOC107794952	Disease resistance protein RPP8 OS=Arabidopsis thaliana OX=3702 GN=RPP8 PE=1 SV=2
XM_016649786.1	LOC107823191	Trimethyltridecatetraene synthase OS=Zea mays OX=4577 GN=CYP92C6 PE=1 SV=1
XM_016645820.1	LOC107819683	Vicilin Jug r 2.0101 (Fragment) OS=Juglans regia OX=51240 PE=1 SV=1
XM_016602789.1	LOC107781976	Serine/threonine-protein kinase TOR OS=Arabidopsis thaliana OX=3702 GN=TOR PE=1 SV=1
XM_016624814.1	LOC107801483	Prohibitin-1, mitochondrial OS=Arabidopsis thaliana OX=3702 GN=PHB1 PE=1 SV=1
XM_016619992.1	LOC107797129	Transcription factor bHLH62 OS=Arabidopsis thaliana OX=3702 GN=BHLH62 PE=2 SV=1
XM_016604281.1	LOC107783308	Tubulin beta-1 chain OS=Lupinus albus OX=3870 GN=TUBB1 PE=3 SV=1
XM_016604493.1	LOC107783517	Chaperonin-like RBCX protein 1, chloroplastic OS=Arabidopsis thaliana OX=3702 GN=RBCX1 PE=1 SV=1
XM_016624379.1	LOC107801103	AT-hook motif nuclear-localized protein 1 OS=Arabidopsis thaliana OX=3702 GN=AHL1 PE=1 SV=1
XM_016647923.1	LOC107821488	Probable beta-1,3-galactosyltransferase 2 OS=Arabidopsis thaliana OX=3702 GN=B3GALT2 PE=2 SV=1
XM_016652222.1	LOC107825369	Sulfoquinovosyl transferase SQD2 OS=Arabidopsis thaliana OX=3702 GN=SQD2 PE=1 SV=1
XM_016601805.1	LOC107781157	Protein IQ-DOMAIN 6 OS=Arabidopsis thaliana OX=3702 GN=IQD6 PE=1 SV=1
XM_016585430.1	LOC107766619	Conserved oligomeric Golgi complex subunit 4 OS=Arabidopsis thaliana OX=3702 GN=COG4 PE=1 SV=1
XM_016636253.1	LOC107811346	Dof zinc finger protein DOF1.4 OS=Arabidopsis thaliana OX=3702 GN=DOF1.4 PE=2 SV=1
XM_016653152.1	LOC107826198	Cycloartenol Synthase OS=Panax ginseng OX=4054 GN=OSCPNX1 PE=1 SV=1
XM_016624777.1	LOC107801450	Transcriptional corepressor SEUSS OS=Arabidopsis thaliana OX=3702 GN=SEU PE=1 SV=1
XM_016634947.1	LOC107810198	Pentatricopeptide repeat-containing protein At4g36680, mitochondrial OS=Arabidopsis thaliana OX=3702 GN=At4g36680 PE=1 SV=1
XM_016594209.1	LOC107774618	Secreted RxLR effector protein 78 OS=Plasmopara viticola OX=143451 GN=RXLR78 PE=3 SV=1
XM_016614441.1	LOC107792249	Nuclear poly(A) polymerase 3 OS=Arabidopsis thaliana OX=3702 GN=PAPS3 PE=1 SV=1
XM_016635686.1	LOC107810856	ABC transporter C family member 14 OS=Arabidopsis thaliana OX=3702 GN=ABCC14 PE=1 SV=1
XM_016598825.1	LOC107778546	Retrovirus-related Pol polyprotein from transposon RE2 OS=Arabidopsis thaliana OX=3702 GN=RE2 PE=4 SV=1
XM_016595079.1	LOC107775349	Non-specific phospholipase C6 OS=Arabidopsis thaliana OX=3702 GN=NPC6 PE=2 SV=1
XM_016577261.1	LOC107759349	Actin-101 OS=Solanum tuberosum OX=4113 GN=AC101 PE=3 SV=1
XM_016618334.1	LOC107795658	Protein ENHANCED DISEASE RESISTANCE 2-like OS=Arabidopsis thaliana OX=3702 GN=EDR2L PE=2 SV=1
XM_016653066.1	LOC107826120	Short integuments 2, mitochondrial OS=Arabidopsis thaliana OX=3702 GN=SIN2 PE=1 SV=1
XM_016592780.1	LOC107773357	UPF0481 protein At3g47200 OS=Arabidopsis thaliana OX=3702 GN=At3g47200 PE=2 SV=1
XM_016642555.1	LOC107816804	Phospholipase A2-alpha OS=Arabidopsis thaliana OX=3702 GN=PLA2-ALPHA PE=1 SV=1
XM_016596708.1	LOC107776785	Retrovirus-related Pol polyprotein from transposon RE1 OS=Arabidopsis thaliana OX=3702 GN=RE1 PE=2 SV=1
XM_016638733.1	LOC107813457	Phosphoenolpyruvate/phosphate translocator 1, chloroplastic OS=Arabidopsis thaliana OX=3702 GN=PPT1 PE=1 SV=1
XM_016653853.1	LOC107826820	Uncharacterized protein At4g22758 OS=Arabidopsis thaliana OX=3702 GN=At4g22758 PE=2 SV=1
XM_016655162.1	LOC107827928	Protein NLP3 OS=Oryza sativa subsp. japonica OX=39947 GN=NLP3 PE=3 SV=1
XM_016613093.1	LOC107791097	Zinc finger protein 8 OS=Arabidopsis thaliana OX=3702 GN=ZFP8 PE=1 SV=1
XM_016578878.1	LOC107760769	DNA repair protein recA homolog 3, mitochondrial OS=Arabidopsis thaliana OX=3702 GN=At2g19490 PE=2 SV=2
XM_016635003.1	LOC107810245	Gibberellin-regulated protein 9 OS=Arabidopsis thaliana OX=3702 GN=GASA9 PE=3 SV=1
XM_016630901.1	LOC107806690	Auxin-binding protein ABP19a OS=Prunus persica OX=3760 GN=ABP19A PE=3 SV=1
XM_016581548.1	LOC107763110	7-deoxyloganetic acid glucosyltransferase OS=Catharanthus roseus OX=4058 GN=UGT709C2 PE=1 SV=1
XM_016635492.1	LOC107810689	Auxin-responsive protein SAUR65 OS=Arabidopsis thaliana OX=3702 GN=SAUR65 PE=2 SV=1
XM_016628722.1	LOC107804791	Beta-amyrin 28-monooxygenase OS=Solanum lycopersicum OX=4081 GN=CYP716A44 PE=1 SV=1
XM_016615796.1	LOC107793444	Zinc-finger homeodomain protein 8 OS=Arabidopsis thaliana OX=3702 GN=ZHD8 PE=1 SV=1
XM_016632227.1	LOC107807788	UDP-glycosyltransferase 75C1 OS=Solanum lycopersicum OX=4081 GN=UGT75C1 PE=1 SV=1
XM_016626128.1	LOC107802596	RGS1-HXK1-interacting protein 1 OS=Arabidopsis thaliana OX=3702 GN=RHIP1 PE=1 SV=1
XM_016598696.1	LOC107778442	Probable protein phosphatase 2C 60 OS=Arabidopsis thaliana OX=3702 GN=At4g31860 PE=2 SV=1
XM_016649783.1	LOC107823187	Auxin-responsive protein SAUR36 OS=Arabidopsis thaliana OX=3702 GN=SAUR36 PE=2 SV=1
XM_016657443.1	LOC107829976	Kinesin-like protein KIN-8B OS=Arabidopsis thaliana OX=3702 GN=KIN8B PE=2 SV=1
XM_016630362.1	LOC107806238	Chaperone protein dnaJ 6 OS=Arabidopsis thaliana OX=3702 GN=ATJ6 PE=2 SV=1
XM_016584753.1	LOC107766041	Myb family transcription factor PHL11 OS=Arabidopsis thaliana OX=3702 GN=PHL11 PE=1 SV=1
XM_016623029.1	LOC107799902	Zinc finger AN1 and C2H2 domain-containing stress-associated protein 16 OS=Oryza sativa subsp. japonica OX=39947 GN=SAP16 PE=2 SV=2
XM_016636851.1	LOC107811857	U11/U12 small nuclear ribonucleoprotein 48 kDa protein OS=Arabidopsis thaliana OX=3702 GN=SNRNP48 PE=3 SV=1
XM_016656295.1	LOC107828906	COP9 signalosome complex subunit 6a OS=Arabidopsis thaliana OX=3702 GN=CSN6A PE=1 SV=2
XM_016632613.1	LOC107808124	Paired amphipathic helix protein Sin3-like 1 OS=Arabidopsis thaliana OX=3702 GN=SNL1 PE=1 SV=2
XM_016621679.1	LOC107798662	Beta-xylosidase/alpha-L-arabinofuranosidase 1 (Fragment) OS=Medicago sativa subsp. varia OX=36902 GN=Xyl1 PE=1 SV=1
XM_016615219.1	LOC107792955	Xyloglucan endotransglucosylase/hydrolase protein 3 OS=Arabidopsis thaliana OX=3702 GN=XTH3 PE=2 SV=1
XM_016603659.1	LOC107782730	LEAF RUST 10 DISEASE-RESISTANCE LOCUS RECEPTOR-LIKE PROTEIN KINASE-like 1.1 OS=Arabidopsis thaliana OX=3702 GN=LRK10L-1.1 PE=2 SV=1
XM_016643153.1	LOC107817352	Late blight resistance protein R1-A OS=Solanum demissum OX=50514 GN=R1A PE=3 SV=1
XM_016639575.1	LOC107814210	Increased DNA methylation 1 OS=Arabidopsis thaliana OX=3702 GN=IDM1 PE=1 SV=1
XM_016632513.1	LOC107808033	Protein translation factor SUI1 homolog OS=Zea mays OX=4577 GN=TIF PE=3 SV=1
XM_016585813.1	LOC107766916	Late blight resistance protein R1-A OS=Solanum demissum OX=50514 GN=R1A PE=3 SV=1
XM_016657702.1	LOC107830219	TORTIFOLIA1-like protein 3 OS=Arabidopsis thaliana OX=3702 GN=TOR1L3 PE=2 SV=1
XM_016623561.1	LOC107800400	Protein disulfide-isomerase 5-3 OS=Arabidopsis thaliana OX=3702 GN=PDIL5-3 PE=2 SV=1
XM_016615039.1	LOC107792804	Early nodulin-like protein 1 OS=Arabidopsis thaliana OX=3702 GN=At2g25060 PE=2 SV=2
XM_016590779.1	LOC107771421	Rust resistance kinase Lr10 OS=Triticum aestivum OX=4565 GN=LRK10 PE=2 SV=1
XM_016586981.1	LOC107767873	Signaling peptide TAXIMIN 1 OS=Arabidopsis thaliana OX=3702 GN=TAX1 PE=2 SV=2
XM_016653416.1	LOC107826435	AUGMIN subunit 6 OS=Arabidopsis thaliana OX=3702 GN=AUG6 PE=1 SV=1
XM_016613662.1	LOC107791573	Pectate lyase OS=Nicotiana tabacum OX=4097 PE=2 SV=1
XM_016628013.1	LOC107804168	Zinc transporter ZTP29 OS=Arabidopsis thaliana OX=3702 GN=ZTP29 PE=2 SV=1
XM_016600441.1	LOC107779935	E3 ubiquitin-protein ligase ATL6 OS=Arabidopsis thaliana OX=3702 GN=ATL6 PE=1 SV=2
XM_016633004.1	LOC107808473	Kinesin-like protein KIN-5C OS=Nicotiana tabacum OX=4097 GN=KIN5C PE=1 SV=1
XM_016613087.1	LOC107791092	Protein MIZU-KUSSEI 1 OS=Arabidopsis thaliana OX=3702 GN=MIZ1 PE=1 SV=1
XM_016593434.1	LOC107773991	Very-long-chain aldehyde decarbonylase CER3 OS=Arabidopsis thaliana OX=3702 GN=CER3 PE=1 SV=1
XM_016592086.1	LOC107772591	Proteinase inhibitor PSI-1.2 OS=Capsicum annuum OX=4072 PE=1 SV=1
XM_016611089.1	LOC107789314	3-oxoacyl-[acyl-carrier-protein] reductase, chloroplastic OS=Cuphea lanceolata OX=3930 GN=CLKR27 PE=2 SV=1
XM_016578171.1	LOC107760156	Cucumber peeling cupredoxin OS=Cucumis sativus OX=3659 PE=1 SV=3
XM_016611155.1	LOC107789356	Piriformospora indica-insensitive protein 2 OS=Arabidopsis thaliana OX=3702 GN=PII-2 PE=2 SV=1
XM_016590896.1	LOC107771516	ABC transporter C family member 9 OS=Arabidopsis thaliana OX=3702 GN=ABCC9 PE=2 SV=2
XM_016592451.1	LOC107772996	8-hydroxygeraniol dehydrogenase OS=Catharanthus roseus OX=4058 GN=10HGO PE=1 SV=1
XM_016640429.1	LOC107814925	Retrovirus-related Pol polyprotein from transposon TNT 1-94 OS=Nicotiana tabacum OX=4097 PE=2 SV=1
XM_016594962.1	LOC107775246	RING-H2 finger protein ATL60 OS=Arabidopsis thaliana OX=3702 GN=ATL60 PE=2 SV=1
XM_016604151.1	LOC107783173	Methyl-CpG-binding domain-containing protein 2 OS=Arabidopsis thaliana OX=3702 GN=MBD2 PE=1 SV=1
XM_016637351.1	LOC107812295	Protein SCAR3 OS=Arabidopsis thaliana OX=3702 GN=SCAR3 PE=1 SV=1
XM_016629907.1	LOC107805824	(S)-8-oxocitronellyl enol synthase ISY1 OS=Nepeta cataria OX=39347 GN=ISY1 PE=1 SV=1
XM_016595831.1	LOC107776023	Probable carboxylesterase 2 OS=Arabidopsis thaliana OX=3702 GN=CXE2 PE=2 SV=1
XM_016595001.1	LOC107775283	Probable purine permease 10 OS=Arabidopsis thaliana OX=3702 GN=PUP10 PE=2 SV=2
XM_016624749.1	LOC107801422	Alpha-L-fucosidase 1 OS=Arabidopsis thaliana OX=3702 GN=FUC1 PE=1 SV=2
XM_016647623.1	LOC107821201	Probable myosin-binding protein 5 OS=Arabidopsis thaliana OX=3702 GN=MYOB5 PE=2 SV=1
XM_016635860.1	LOC107811023	Protein CTR9 homolog OS=Arabidopsis thaliana OX=3702 GN=VIP6 PE=1 SV=1
XM_016593681.1	LOC107774205	Beta-adaptin-like protein A OS=Arabidopsis thaliana OX=3702 GN=BETAA-AD PE=1 SV=1
XM_016640569.1	LOC107815057	Heat stress transcription factor B-4 OS=Arabidopsis thaliana OX=3702 GN=HSFB4 PE=2 SV=1
XM_016593296.1	LOC107773870	Protein FLOWERING LOCUS D OS=Arabidopsis thaliana OX=3702 GN=FLD PE=1 SV=1
XM_016582829.1	LOC107764273	Heat shock 70 kDa protein, mitochondrial OS=Pisum sativum OX=3888 GN=HSP1 PE=2 SV=1
XM_016580499.1	LOC107762167	Actin OS=Nicotiana tabacum OX=4097 PE=3 SV=1
XM_016612971.1	LOC107790988	Cation-chloride cotransporter 1 OS=Arabidopsis thaliana OX=3702 GN=CCC1 PE=1 SV=1
XM_016583333.1	LOC107764729	Zinc finger CCCH domain-containing protein ZFN-like OS=Pisum sativum OX=3888 PE=2 SV=1
XM_016630280.1	LOC107806171	3-ketoacyl-CoA synthase 11 OS=Arabidopsis thaliana OX=3702 GN=KCS11 PE=1 SV=1
XM_016605003.1	LOC107783972	S-formylglutathione hydrolase OS=Arabidopsis thaliana OX=3702 GN=SFGH PE=1 SV=2
XM_016638995.1	LOC107813702	Transcription factor MYB108 OS=Arabidopsis thaliana OX=3702 GN=MYB108 PE=1 SV=1
XM_016610233.1	LOC107788558	F-box/LRR-repeat protein At3g03360 OS=Arabidopsis thaliana OX=3702 GN=At3g03360 PE=2 SV=2
XM_016642919.1	LOC107817147	bHLH transcription factor RHL1 OS=Lotus japonicus OX=34305 GN=RHL1 PE=2 SV=1
XM_016647126.1	LOC107820782	Aspartic proteinase 36 OS=Arabidopsis thaliana OX=3702 GN=A36 PE=1 SV=1
XM_016650965.1	LOC107824221	Heavy metal-associated isoprenylated plant protein 44 OS=Arabidopsis thaliana OX=3702 GN=HIPP44 PE=2 SV=1
XM_016640752.1	LOC107815217	U-box domain-containing protein 4 OS=Arabidopsis thaliana OX=3702 GN=PUB4 PE=1 SV=3
XM_016632129.1	LOC107807694	NAC domain-containing protein 75 OS=Arabidopsis thaliana OX=3702 GN=NAC075 PE=2 SV=1
XM_016631927.1	LOC107807521	RING-H2 finger protein ATL70 OS=Arabidopsis thaliana OX=3702 GN=ATL70 PE=2 SV=1
XM_016583421.1	LOC107764830	Protein KINESIN LIGHT CHAIN-RELATED 1 OS=Arabidopsis thaliana OX=3702 GN=KLCR1 PE=1 SV=1
XM_016647444.1	LOC107821053	Probable protein phosphatase 2C 49 OS=Arabidopsis thaliana OX=3702 GN=At3g62260 PE=2 SV=1
XM_016617067.1	LOC107794545	MACPF domain-containing protein CAD1 OS=Arabidopsis thaliana OX=3702 GN=CAD1 PE=2 SV=1
XM_016602794.1	LOC107781980	Serine/threonine-protein kinase Aurora-1 OS=Arabidopsis thaliana OX=3702 GN=AUR1 PE=1 SV=1
XM_016610373.1	LOC107788674	Serine/threonine protein phosphatase 2A 57 kDa regulatory subunit B' beta isoform OS=Arabidopsis thaliana OX=3702 GN=B'BETA PE=1 SV=1
XM_016621623.1	LOC107798604	Acylsugar acyltransferase 3 OS=Solanum lycopersicum OX=4081 GN=ASAT3 PE=2 SV=1
XM_016621191.1	LOC107798217	Guanine nucleotide exchange factor SPIKE 1 OS=Arabidopsis thaliana OX=3702 GN=SPK1 PE=1 SV=1
XM_016632230.1	LOC107807794	Transcription factor bHLH93 OS=Arabidopsis thaliana OX=3702 GN=BHLH93 PE=1 SV=1
XM_016584960.1	LOC107766210	N-terminal acetyltransferase B complex auxiliary subunit NAA25 OS=Arabidopsis thaliana OX=3702 GN=NAA25 PE=2 SV=1
XM_016600030.1	LOC107779580	Histone H4 OS=Zea mays OX=4577 GN=H4C7 PE=1 SV=2
XM_016618890.1	LOC107796152	Snakin-1 OS=Solanum tuberosum OX=4113 GN=SN1 PE=1 SV=1
XM_016584060.1	LOC107765419	CSC1-like protein At4g02900 OS=Arabidopsis thaliana OX=3702 GN=At4g02900 PE=3 SV=1
XM_016599351.1	LOC107779014	DUF724 domain-containing protein 7 OS=Arabidopsis thaliana OX=3702 GN=DUF7 PE=1 SV=1
XM_016588054.1	LOC107768888	Choline-phosphate cytidylyltransferase 1 OS=Arabidopsis thaliana OX=3702 GN=CCT1 PE=1 SV=1
XM_016629492.1	LOC107805444	50S ribosomal protein L9, chloroplastic OS=Porphyra purpurea OX=2787 GN=rpl9 PE=3 SV=1
XM_016624786.1	LOC107801458	DNA-directed RNA polymerases II, IV and V subunit 11 OS=Arabidopsis thaliana OX=3702 GN=NRPB11 PE=1 SV=1
XM_016590697.1	LOC107771316	Galactokinase OS=Arabidopsis thaliana OX=3702 GN=GAL1 PE=1 SV=2
XM_016643296.1	LOC107817466	Wall-associated receptor kinase 2 OS=Arabidopsis thaliana OX=3702 GN=WAK2 PE=1 SV=1
XM_016643526.1	LOC107817662	GEM-like protein 6 OS=Arabidopsis thaliana OX=3702 GN=At5g23350 PE=2 SV=2
XM_016584902.1	LOC107766159	COBRA-like protein 10 OS=Arabidopsis thaliana OX=3702 GN=COBL10 PE=1 SV=1
XM_016617862.1	LOC107795265	Potassium transporter 4 OS=Arabidopsis thaliana OX=3702 GN=POT4 PE=1 SV=2
XM_016618708.1	LOC107796002	Zinc finger protein ZAT4 OS=Arabidopsis thaliana OX=3702 GN=ZAT4 PE=2 SV=1
XM_016624344.1	LOC107801073	Long chain base biosynthesis protein 1 OS=Arabidopsis thaliana OX=3702 GN=LCB1 PE=1 SV=1
XM_016658410.1	LOC107830770	Nuclear transcription factor Y subunit A-9 OS=Arabidopsis thaliana OX=3702 GN=NFYA9 PE=1 SV=1
XM_016646895.1	LOC107820586	Ankyrin repeat-containing protein At5g02620 OS=Arabidopsis thaliana OX=3702 GN=At5g02620 PE=1 SV=1
XM_016615445.1	LOC107793161	Ethylene-responsive transcription factor ERF061 OS=Arabidopsis thaliana OX=3702 GN=ERF061 PE=2 SV=1
XM_016592486.1	LOC107773040	Mitochondrial Rho GTPase 2 OS=Arabidopsis thaliana OX=3702 GN=MIRO2 PE=2 SV=1
XM_016591084.1	LOC107771662	Pentatricopeptide repeat-containing protein At5g12100, mitochondrial OS=Arabidopsis thaliana OX=3702 GN=At5g12100 PE=2 SV=1
XM_016613809.1	LOC107791700	Importin subunit alpha-2 OS=Arabidopsis thaliana OX=3702 GN=IMPA2 PE=1 SV=1
XM_016590508.1	LOC107771177	Sphingosine kinase 1 OS=Arabidopsis thaliana OX=3702 GN=SPHK1 PE=1 SV=1
XM_016616743.1	LOC107794265	Putative transcription elongation factor SPT5 homolog 1 OS=Arabidopsis thaliana OX=3702 GN=At4g08350 PE=1 SV=2
XM_016622544.1	LOC107799431	SWI/SNF complex component SNF12 homolog OS=Arabidopsis thaliana OX=3702 GN=At5g14170 PE=1 SV=1
XM_016605237.1	LOC107784159	(S)-ureidoglycine aminohydrolase OS=Arabidopsis thaliana OX=3702 GN=UGLYAH PE=1 SV=1
XM_016634489.1	LOC107809796	Probable signal peptidase complex subunit 2 OS=Arabidopsis thaliana OX=3702 GN=At2g39960 PE=2 SV=1
XM_016619744.1	LOC107796921	Miraculin OS=Synsepalum dulcificum OX=3743 PE=1 SV=3
XM_016657857.1	LOC107830331	Chaperonin 60 subunit beta 1, chloroplastic OS=Arabidopsis thaliana OX=3702 GN=CPN60B1 PE=1 SV=3
XM_016604390.1	LOC107783425	Casein kinase II subunit beta-1 OS=Arabidopsis thaliana OX=3702 GN=CKB1 PE=1 SV=1
XM_016592344.1	LOC107772883	Glycine--tRNA ligase, mitochondrial 1 OS=Arabidopsis thaliana OX=3702 GN=At1g29880 PE=1 SV=1
XM_016648652.1	LOC107822147	Ribokinase OS=Arabidopsis thaliana OX=3702 GN=RBSK PE=1 SV=1
XM_016594599.1	LOC107774935	E3 ubiquitin-protein ligase RSL1 OS=Arabidopsis thaliana OX=3702 GN=RSL1 PE=1 SV=1
XM_016653034.1	LOC107826087	Subtilisin-like protease SBT2.4 OS=Arabidopsis thaliana OX=3702 GN=SBT2.4 PE=1 SV=1
XM_016640689.1	LOC107815172	Ubiquitin-conjugating enzyme E2 22 OS=Arabidopsis thaliana OX=3702 GN=UBC22 PE=1 SV=1
XM_016603110.1	LOC107782247	Small nuclear ribonucleoprotein SmD3b OS=Arabidopsis thaliana OX=3702 GN=SMD3B PE=2 SV=1
XM_016594867.1	LOC107775168	Early nodulin-like protein 1 OS=Arabidopsis thaliana OX=3702 GN=At2g25060 PE=2 SV=2
XM_016590003.1	LOC107770672	Photosystem I reaction center subunit III, chloroplastic OS=Flaveria trinervia OX=4227 GN=PSAF PE=2 SV=1
XM_016637151.1	LOC107812122	Serine/threonine-protein kinase ATR OS=Oryza sativa subsp. indica OX=39946 GN=OsI_023634 PE=3 SV=2
XM_016616646.1	LOC107794180	Protein LIGHT-DEPENDENT SHORT HYPOCOTYLS 10 OS=Arabidopsis thaliana OX=3702 GN=LSH10 PE=1 SV=1
XM_016654814.1	LOC107827638	Nitrate regulatory gene2 protein OS=Arabidopsis thaliana OX=3702 GN=NRG2 PE=1 SV=1
XM_016607673.1	LOC107786226	NAC domain-containing protein 100 OS=Arabidopsis thaliana OX=3702 GN=NAC100 PE=2 SV=1
XM_016651591.1	LOC107824784	Dof zinc finger protein DOF2.5 OS=Arabidopsis thaliana OX=3702 GN=DOF2.5 PE=2 SV=3
XM_016652627.1	LOC107825724	Probable protein phosphatase 2C 4 OS=Arabidopsis thaliana OX=3702 GN=PLL5 PE=2 SV=1
XM_016627542.1	LOC107803773	Basic leucine zipper 43 OS=Arabidopsis thaliana OX=3702 GN=BZIP43 PE=1 SV=1
XM_016642267.1	LOC107816544	B2 protein OS=Daucus carota OX=4039 PE=2 SV=1
XM_016597574.1	LOC107777528	GDSL esterase/lipase At5g33370 OS=Arabidopsis thaliana OX=3702 GN=At5g33370 PE=2 SV=1
XM_016631436.1	LOC107807120	Zinc finger BED domain-containing protein RICESLEEPER 2 OS=Oryza sativa subsp. japonica OX=39947 GN=Os03g0733400 PE=2 SV=1
XM_016597882.1	LOC107777753	U-box domain-containing protein 4 OS=Arabidopsis thaliana OX=3702 GN=PUB4 PE=1 SV=3
XM_016638140.1	LOC107812954	Zinc finger CCCH domain-containing protein 29 OS=Arabidopsis thaliana OX=3702 GN=At2g40140 PE=1 SV=1
XM_016621983.1	LOC107798953	Inorganic pyrophosphatase TTM1 OS=Arabidopsis thaliana OX=3702 GN=TTM1 PE=1 SV=1
XM_016615780.1	LOC107793431	F-box protein SKIP14 OS=Arabidopsis thaliana OX=3702 GN=SKIP14 PE=1 SV=1
XM_016622682.1	LOC107799556	Geranylgeranyl pyrophosphate synthase, chloroplastic OS=Catharanthus roseus OX=4058 GN=GGPS1 PE=3 SV=1
XM_016602047.1	LOC107781353	Protein SHORT HYPOCOTYL IN WHITE LIGHT 1 OS=Arabidopsis thaliana OX=3702 GN=SHW1 PE=1 SV=1
XM_016601175.1	LOC107780617	Peptide-N4-(N-acetyl-beta-glucosaminyl)asparagine amidase A OS=Prunus dulcis OX=3755 PE=1 SV=2
XM_016652074.1	LOC107825242	Pantoate--beta-alanine ligase OS=Lotus japonicus OX=34305 GN=PANC PE=1 SV=3
XM_016581808.1	LOC107763330	tRNA (guanine(37)-N1)-methyltransferase 1 OS=Vitis vinifera OX=29760 GN=VIT_19s0014g03930 PE=3 SV=1
XM_016636548.1	LOC107811588	Cleavage stimulating factor 64 OS=Arabidopsis thaliana OX=3702 GN=CSTF64 PE=1 SV=1
XM_016622641.1	LOC107799520	Serine carboxypeptidase-like 45 OS=Arabidopsis thaliana OX=3702 GN=SCPL45 PE=2 SV=1
XM_016613058.1	LOC107791065	Tryptophan--tRNA ligase, chloroplastic/mitochondrial OS=Arabidopsis thaliana OX=3702 GN=OVA4 PE=1 SV=1
XM_016637160.1	LOC107812130	VIN3-like protein 2 OS=Arabidopsis thaliana OX=3702 GN=VIL2 PE=1 SV=1
XM_016639374.1	LOC107814050	Anthranilate synthase alpha subunit 1, chloroplastic OS=Arabidopsis thaliana OX=3702 GN=ASA1 PE=1 SV=1
XM_016649316.1	LOC107822752	Auxin-responsive protein SAUR22 OS=Arabidopsis thaliana OX=3702 GN=SAUR22 PE=2 SV=1
XM_016582038.1	LOC107763556	Dihydroneopterin aldolase 1 OS=Arabidopsis thaliana OX=3702 GN=FOLB1 PE=1 SV=1
XM_016593229.1	LOC107773808	Chlorophyll a-b binding protein 40, chloroplastic OS=Nicotiana tabacum OX=4097 GN=CAB40 PE=2 SV=1
XM_016648263.1	LOC107821804	LEAF RUST 10 DISEASE-RESISTANCE LOCUS RECEPTOR-LIKE PROTEIN KINASE-like 2.4 OS=Arabidopsis thaliana OX=3702 GN=LRK10L-2.4 PE=3 SV=1
XM_016585760.1	LOC107766879	GEM-like protein 5 OS=Arabidopsis thaliana OX=3702 GN=At5g13200 PE=1 SV=1
XM_016616434.1	LOC107793987	Katanin p80 WD40 repeat-containing subunit B1 homolog KTN80.4 OS=Arabidopsis thaliana OX=3702 GN=KTN80.4 PE=1 SV=3
XM_016637899.1	LOC107812740	Protein NPGR2 OS=Arabidopsis thaliana OX=3702 GN=NPGR2 PE=1 SV=1
XM_016648228.1	LOC107821776	E3 ubiquitin-protein ligase RSL1 OS=Arabidopsis thaliana OX=3702 GN=RSL1 PE=1 SV=1
XM_016643873.1	LOC107817974	ATP synthase subunit delta', mitochondrial OS=Ipomoea batatas OX=4120 PE=1 SV=1
XM_016657041.1	LOC107829593	Probable tRNA (guanine(26)-N(2))-dimethyltransferase 1 OS=Arabidopsis thaliana OX=3702 GN=At5g15810 PE=2 SV=3
XM_016650931.1	LOC107824187	Cleavage and polyadenylation specificity factor subunit 3-I OS=Arabidopsis thaliana OX=3702 GN=CPSF73-I PE=1 SV=1
XM_016645138.1	LOC107819062	E3 ubiquitin-protein ligase SIS3 OS=Arabidopsis thaliana OX=3702 GN=SIS3 PE=2 SV=2
XM_016613903.1	LOC107791769	Anamorsin homolog OS=Vitis vinifera OX=29760 GN=VIT_01s0010g01180 PE=3 SV=1
XM_016604804.1	LOC107783787	bHLH transcription factor RHL1 OS=Lotus japonicus OX=34305 GN=RHL1 PE=2 SV=1
XM_016648371.1	LOC107821907	LIM domain-containing protein WLIM1 OS=Arabidopsis thaliana OX=3702 GN=WLIM1 PE=1 SV=1
XM_016628696.1	LOC107804766	DNA replication licensing factor MCM5 OS=Arabidopsis thaliana OX=3702 GN=MCM5 PE=1 SV=1
XM_016602735.1	LOC107781914	Subtilisin-like protease SBT3.17 OS=Arabidopsis thaliana OX=3702 GN=SBT3.17 PE=3 SV=1
XM_016617992.1	LOC107795369	GATA transcription factor 8 OS=Arabidopsis thaliana OX=3702 GN=GATA8 PE=1 SV=1
XM_016596995.1	LOC107777031	Patellin-4 OS=Arabidopsis thaliana OX=3702 GN=PATL4 PE=1 SV=2
XM_016584262.1	LOC107765594	Pentatricopeptide repeat-containing protein At5g61990, mitochondrial OS=Arabidopsis thaliana OX=3702 GN=At5g61990 PE=2 SV=1
XM_016581650.1	LOC107763184	F-box/kelch-repeat protein At3g23880 OS=Arabidopsis thaliana OX=3702 GN=At3g23880 PE=2 SV=1
XM_016605708.1	LOC107784561	Protein MIZU-KUSSEI 1 OS=Arabidopsis thaliana OX=3702 GN=MIZ1 PE=1 SV=1
XM_016621836.1	LOC107798797	Defensin-like protein 19 OS=Arabidopsis thaliana OX=3702 GN=PDF1.4 PE=3 SV=2
XM_016619088.1	LOC107796337	Folate transporter 1, chloroplastic OS=Arabidopsis thaliana OX=3702 GN=FOLT1 PE=2 SV=1
XM_016622609.1	LOC107799481	Cationic amino acid transporter 1 OS=Arabidopsis thaliana OX=3702 GN=CAT1 PE=1 SV=1
XM_016645231.1	LOC107819145	PAP-specific phosphatase HAL2-like OS=Arabidopsis thaliana OX=3702 GN=AHL PE=2 SV=1
XM_016613261.1	LOC107791241	Protein trichome birefringence-like 16 OS=Arabidopsis thaliana OX=3702 GN=TBL16 PE=2 SV=1
XM_016622200.1	LOC107799122	Protein TIFY 5A OS=Arabidopsis thaliana OX=3702 GN=TIFY5A PE=1 SV=1
XM_016621382.1	LOC107798403	Cleavage stimulation factor subunit 77 OS=Arabidopsis thaliana OX=3702 GN=CSTF77 PE=1 SV=1
XM_016620652.1	LOC107797731	Leucine-rich repeat extensin-like protein 3 OS=Arabidopsis thaliana OX=3702 GN=LRX3 PE=1 SV=1
XM_016589119.1	LOC107769866	7-dehydrocholesterol reductase OS=Arabidopsis thaliana OX=3702 GN=DWF5 PE=1 SV=1
XM_016585409.1	LOC107766600	FRIGIDA-like protein 5 OS=Arabidopsis thaliana OX=3702 GN=FRL5 PE=2 SV=1
XM_016649560.1	LOC107822978	E3 ubiquitin ligase PQT3-like OS=Arabidopsis thaliana OX=3702 GN=At5g47430 PE=1 SV=1
XM_016644999.1	LOC107818920	Pollen receptor-like kinase 2 OS=Arabidopsis thaliana OX=3702 GN=PRK2 PE=1 SV=1
XM_016584744.1	LOC107766034	Brassinosteroid-responsive RING protein 1 OS=Arabidopsis thaliana OX=3702 GN=BRH1 PE=2 SV=1
XM_016636118.1	LOC107811232	Transcription factor bHLH18 OS=Arabidopsis thaliana OX=3702 GN=BHLH18 PE=1 SV=1
XM_016614397.1	LOC107792204	Phosphatidylinositol 3,4,5-trisphosphate 3-phosphatase and protein-tyrosine-phosphatase PTEN2A OS=Arabidopsis thaliana OX=3702 GN=PTEN2A PE=1 SV=1
XM_016635356.1	LOC107810560	Putative late blight resistance protein homolog R1B-14 OS=Solanum demissum OX=50514 GN=R1B-14 PE=3 SV=1
XM_016656554.1	LOC107829111	Protein PELPK1 OS=Arabidopsis thaliana OX=3702 GN=PELPK1 PE=2 SV=1
XM_016612226.1	LOC107790309	Regulatory-associated protein of TOR 1 OS=Arabidopsis thaliana OX=3702 GN=RAPTOR1 PE=1 SV=1
XM_016642874.1	LOC107817098	Protein DETOXIFICATION 15 OS=Arabidopsis thaliana OX=3702 GN=DTX15 PE=3 SV=1
XM_016619300.1	LOC107796515	DDT domain-containing protein DDR4 OS=Arabidopsis thaliana OX=3702 GN=DDR4 PE=1 SV=1
XM_016578137.1	LOC107760121	Callose synthase 9 OS=Arabidopsis thaliana OX=3702 GN=CALS9 PE=2 SV=2
XM_016617488.1	LOC107794928	Vesicle-fusing ATPase OS=Oryza sativa subsp. japonica OX=39947 GN=NSF PE=1 SV=1
XM_016603386.1	LOC107782504	Germacrene C synthase OS=Solanum lycopersicum OX=4081 GN=SSTLE1 PE=1 SV=1
XM_016580531.1	LOC107762196	Disease resistance protein RGA2 OS=Solanum bulbocastanum OX=147425 GN=RGA2 PE=1 SV=1
XM_016630292.1	LOC107806177	GDT1-like protein 3 OS=Arabidopsis thaliana OX=3702 GN=At5g36290 PE=2 SV=1
XM_016613761.1	LOC107791665	Pathogenesis-related protein PR-1 OS=Medicago truncatula OX=3880 GN=PR-1 PE=2 SV=1
XM_016578860.1	LOC107760759	5-epi-aristolochene synthase 1 OS=Nicotiana attenuata OX=49451 GN=EAS PE=1 SV=1
XM_016626786.1	LOC107803148	Beta-hexosaminidase 2 OS=Arabidopsis thaliana OX=3702 GN=HEXO2 PE=1 SV=1
XM_016590406.1	LOC107771081	Cytochrome b561 and DOMON domain-containing protein At3g25290 OS=Arabidopsis thaliana OX=3702 GN=At3g25290 PE=2 SV=1
XM_016604707.1	LOC107783693	Putative late blight resistance protein homolog R1A-10 OS=Solanum demissum OX=50514 GN=R1A-10 PE=3 SV=1
XM_016660079.1	LOC107832258	Pleckstrin homology domain-containing protein 1 OS=Arabidopsis thaliana OX=3702 GN=PH1 PE=2 SV=2
XM_016636621.1	LOC107811655	Aquaporin SIP1-1 OS=Oryza sativa subsp. japonica OX=39947 GN=SIP1-1 PE=2 SV=2
XM_016583750.1	LOC107765143	Uncharacterized protein At4g06744 OS=Arabidopsis thaliana OX=3702 GN=At4g06744 PE=2 SV=1
XM_016580740.1	LOC107762382	2-alkenal reductase (NADP(+)-dependent) OS=Nicotiana tabacum OX=4097 GN=DBR PE=1 SV=1
XM_016611744.1	LOC107789871	Receptor-like protein EIX2 OS=Solanum lycopersicum OX=4081 GN=EIX2 PE=1 SV=2
XM_016642435.1	LOC107816694	Growth-regulating factor 1 OS=Oryza sativa subsp. indica OX=39946 GN=GRF1 PE=2 SV=1
XM_016643194.1	LOC107817388	Indole-3-acetic acid-amido synthetase GH3.6 OS=Arabidopsis thaliana OX=3702 GN=GH3.6 PE=1 SV=1
XM_016628965.1	LOC107804994	E3 ubiquitin-protein ligase At3g02290 OS=Arabidopsis thaliana OX=3702 GN=At3g02290 PE=2 SV=1
XM_016595895.1	LOC107776078	Leucine-rich repeat receptor-like kinase protein CLV1B OS=Glycine max OX=3847 GN=CLV1B PE=2 SV=1
XM_016600246.1	LOC107779761	Bifunctional riboflavin kinase/FMN phosphatase OS=Arabidopsis thaliana OX=3702 GN=FHY PE=1 SV=1
XM_016617064.1	LOC107794571	Cyclin-A1-1 OS=Arabidopsis thaliana OX=3702 GN=CYCA1-1 PE=1 SV=1
XM_016614321.1	LOC107792129	Nuclear transcription factor Y subunit A-1 OS=Arabidopsis thaliana OX=3702 GN=NFYA1 PE=2 SV=1
XM_016657623.1	LOC107830143	COP1-interactive protein 1 OS=Arabidopsis thaliana OX=3702 GN=CIP1 PE=1 SV=1
XM_016600500.1	LOC107779997	Cysteine-rich and transmembrane domain-containing protein B OS=Arabidopsis thaliana OX=3702 GN=At3g57160 PE=3 SV=2
XM_016643946.1	LOC107818035	E3 ubiquitin-protein ligase ORTHRUS 2 OS=Arabidopsis thaliana OX=3702 GN=ORTH2 PE=1 SV=1
XM_016587669.1	LOC107768540	Pectin acetylesterase 8 OS=Arabidopsis thaliana OX=3702 GN=PAE8 PE=2 SV=1
XM_016636809.1	LOC107811808	14-3-3-like protein D OS=Nicotiana tabacum OX=4097 PE=2 SV=1
XM_016579646.1	LOC107761423	Carbonic anhydrase, chloroplastic OS=Nicotiana tabacum OX=4097 PE=2 SV=1
XM_016628126.1	LOC107804273	Clathrin interactor EPSIN 1 OS=Arabidopsis thaliana OX=3702 GN=EPSIN1 PE=1 SV=1
XM_016600696.1	LOC107780171	Transcription initiation factor TFIID subunit 10 OS=Arabidopsis thaliana OX=3702 GN=TAF10 PE=1 SV=1
XM_016645500.1	LOC107819396	Ubiquitin-conjugating enzyme E2 7 OS=Arabidopsis thaliana OX=3702 GN=UBC7 PE=1 SV=1
XM_016635309.1	LOC107810515	Chalcone isomerase-like protein 2 OS=Humulus lupulus OX=3486 GN=CHIL2 PE=1 SV=1
XM_016585546.1	LOC107766707	1,4-dihydroxy-2-naphthoyl-CoA synthase, peroxisomal OS=Arabidopsis thaliana OX=3702 GN=MENB PE=1 SV=2
XM_016586441.1	LOC107767431	Seipin-2 OS=Arabidopsis thaliana OX=3702 GN=SEI2 PE=2 SV=1
XM_016659982.1	LOC107832169	Serine/threonine-protein kinase AFC2 OS=Arabidopsis thaliana OX=3702 GN=AFC2 PE=1 SV=1
XM_016629030.1	LOC107805054	Pentatricopeptide repeat-containing protein At3g18020 OS=Arabidopsis thaliana OX=3702 GN=At3g18020 PE=2 SV=1
XM_016619254.1	LOC107796473	Cysteine-rich receptor-like protein kinase 42 OS=Arabidopsis thaliana OX=3702 GN=CRK42 PE=2 SV=1
XM_016614850.1	LOC107792615	Probable E3 ubiquitin-protein ligase RHG1A OS=Arabidopsis thaliana OX=3702 GN=RHG1A PE=2 SV=1
XM_016583144.1	LOC107764549	Transcription factor MYB36 OS=Arabidopsis thaliana OX=3702 GN=MYB36 PE=1 SV=1
XM_016626773.1	LOC107803138	Cation/H(+) antiporter 18 OS=Arabidopsis thaliana OX=3702 GN=CHX18 PE=2 SV=1
XM_016659275.1	LOC107831512	Ribonuclease 3-like protein 3 OS=Oryza sativa subsp. japonica OX=39947 GN=Os06g0358800 PE=2 SV=1
XM_016652729.1	LOC107825816	Amino acid transporter AVT6E OS=Arabidopsis thaliana OX=3702 GN=AVT6E PE=2 SV=1
XM_016651870.1	LOC107825035	Ethylene-responsive transcription factor 5 OS=Nicotiana tabacum OX=4097 GN=ERF5 PE=2 SV=1
XM_016585878.1	LOC107766960	Dehydration-responsive element-binding protein 2A OS=Oryza sativa subsp. indica OX=39946 GN=DREB2A PE=3 SV=2
XM_016589842.1	LOC107770522	Protein PSK SIMULATOR 1 OS=Arabidopsis thaliana OX=3702 GN=PSI1 PE=1 SV=2
XM_016645479.1	ANS1	Leucoanthocyanidin dioxygenase OS=Petunia hybrida OX=4102 GN=ANT17 PE=2 SV=1
XM_016608434.1	LOC107786919	Protein GAMETE CELL DEFECTIVE 1, mitochondrial OS=Oryza sativa subsp. indica OX=39946 GN=GCD1 PE=3 SV=1
XM_016623361.1	LOC107800209	Receptor-like protein CLAVATA2 OS=Arabidopsis thaliana OX=3702 GN=CLV2 PE=1 SV=1
XM_016607917.1	LOC107786448	Probable amidase At4g34880 OS=Arabidopsis thaliana OX=3702 GN=At4g34880 PE=2 SV=1
XM_016654674.1	LOC107827522	Protein IMPAIRED IN BABA-INDUCED STERILITY 1 OS=Arabidopsis thaliana OX=3702 GN=IBS1 PE=3 SV=1
XM_016579599.1	LOC107761372	Zinc finger BED domain-containing protein RICESLEEPER 1 OS=Oryza sativa subsp. japonica OX=39947 GN=Os05g0239150 PE=3 SV=1
XM_016621567.1	LOC107798551	Glycine-rich cell wall structural protein OS=Hordeum vulgare OX=4513 GN=GRP PE=2 SV=1
XM_016616737.1	LOC107794258	Retrovirus-related Pol polyprotein from transposon TNT 1-94 OS=Nicotiana tabacum OX=4097 PE=2 SV=1
XM_016588070.1	LOC107768905	60S ribosomal protein L6, mitochondrial OS=Marchantia polymorpha OX=3197 GN=RPL6 PE=3 SV=2
XM_016623515.1	LOC107800358	F-box protein At5g07610 OS=Arabidopsis thaliana OX=3702 GN=At5g07610 PE=2 SV=1
XM_016642124.1	LOC107816404	Arogenate dehydratase 3 OS=Petunia hybrida OX=4102 GN=ADT3 PE=1 SV=1
XM_016634918.1	LOC107810175	Ubiquitin-conjugating enzyme E2 4 OS=Arabidopsis thaliana OX=3702 GN=UBC4 PE=2 SV=2
XM_016588805.1	LOC107769579	Alanine--glyoxylate aminotransferase 2 homolog 3, mitochondrial OS=Arabidopsis thaliana OX=3702 GN=At3g08860 PE=2 SV=1
XM_016644974.1	LOC107818898	Probable pectinesterase/pectinesterase inhibitor 40 OS=Arabidopsis thaliana OX=3702 GN=PME40 PE=2 SV=1
XM_016584497.1	LOC107765798	Protein NRT1/ PTR FAMILY 2.11 OS=Arabidopsis thaliana OX=3702 GN=NPF2.11 PE=1 SV=1
XM_016598623.1	NTTCTP	Translationally-controlled tumor protein homolog OS=Nicotiana tabacum OX=4097 GN=TCTP PE=2 SV=1
XM_016590523.1	LOC107771187	Protein FAR1-RELATED SEQUENCE 11 OS=Arabidopsis thaliana OX=3702 GN=FRS11 PE=1 SV=1
XM_016625008.1	LOC107801652	Protein-ribulosamine 3-kinase, chloroplastic OS=Arabidopsis thaliana OX=3702 GN=At3g61080 PE=1 SV=2
XM_016606877.1	LOC107785550	Leucine-rich repeat receptor-like serine/threonine/tyrosine-protein kinase SOBIR1 OS=Arabidopsis thaliana OX=3702 GN=SOBIR1 PE=1 SV=1
XM_016607659.1	LOC107786211	V-type proton ATPase subunit D OS=Arabidopsis thaliana OX=3702 GN=VHA-D PE=1 SV=2
XM_016581204.1	LOC107762810	Probable sphingolipid transporter spinster homolog 2 OS=Arabidopsis thaliana OX=3702 GN=At5g64500 PE=2 SV=1
XM_016586656.1	LOC107767601	ETO1-like protein 1 OS=Arabidopsis thaliana OX=3702 GN=EOL1 PE=1 SV=1
XM_016580051.1	LOC107761776	Probable CCR4-associated factor 1 homolog 6 OS=Arabidopsis thaliana OX=3702 GN=CAF1-6 PE=1 SV=1
XM_016581363.1	LOC107762960	Protein CLT2, chloroplastic OS=Arabidopsis thaliana OX=3702 GN=CLT2 PE=2 SV=1
XM_016606189.1	LOC107784984	Casparian strip membrane protein 3 OS=Erythranthe guttata OX=4155 PE=2 SV=1
XM_016587891.1	LOC107768748	Probable serine/threonine-protein kinase SIS8 OS=Arabidopsis thaliana OX=3702 GN=SIS8 PE=1 SV=1
XM_016630019.1	LOC107805916	Pentatricopeptide repeat-containing protein At1g08070, chloroplastic OS=Arabidopsis thaliana OX=3702 GN=PCMP-H12 PE=2 SV=1
XM_016625506.1	LOC107802063	Phenylalanine ammonia-lyase 1 OS=Petunia hybrida OX=4102 GN=PAL1 PE=1 SV=1
XM_016652471.1	LOC107825597	Filament-like plant protein 7 OS=Arabidopsis thaliana OX=3702 GN=FPP7 PE=3 SV=2
XM_016603464.1	LOC107782575	Squamosa promoter-binding protein 1 OS=Antirrhinum majus OX=4151 GN=SBP1 PE=2 SV=1
XM_016640961.1	LOC107815388	Heavy metal-associated isoprenylated plant protein 32 OS=Arabidopsis thaliana OX=3702 GN=HIPP32 PE=2 SV=1
XM_016615575.1	LOC107793253	Probable LRR receptor-like serine/threonine-protein kinase At1g12460 OS=Arabidopsis thaliana OX=3702 GN=At1g12460 PE=1 SV=1
XM_016606898.1	LOC107785567	Probable mediator of RNA polymerase II transcription subunit 26b OS=Arabidopsis thaliana OX=3702 GN=MED26B PE=2 SV=1
XM_016653718.1	LOC107826697	Vacuolar protein sorting-associated protein 52 A OS=Arabidopsis thaliana OX=3702 GN=VPS52 PE=1 SV=1
XM_016577788.1	LOC107759780	MAR-binding filament-like protein 1 OS=Solanum lycopersicum OX=4081 GN=MFP1 PE=1 SV=1
XM_016587672.1	LOC107768545	NPL4-like protein 1 OS=Arabidopsis thaliana OX=3702 GN=At3g63000 PE=1 SV=1
XM_016600325.1	LOC107779829	Casein kinase 1-like protein HD16 OS=Oryza sativa subsp. japonica OX=39947 GN=HD16 PE=1 SV=1
XM_016641416.1	LOC107815784	Zinc finger BED domain-containing protein RICESLEEPER 2 OS=Oryza sativa subsp. japonica OX=39947 GN=Os03g0733400 PE=2 SV=1
XM_016591526.1	LOC107772044	Transcription factor TGA1 OS=Arabidopsis thaliana OX=3702 GN=TGA1 PE=1 SV=2
XM_016597639.1	LOC107777587	F-box/kelch-repeat protein At3g06240 OS=Arabidopsis thaliana OX=3702 GN=At3g06240 PE=2 SV=1
XM_016640980.1	LOC107815408	BES1/BZR1 homolog protein 2 OS=Arabidopsis thaliana OX=3702 GN=BEH2 PE=1 SV=1
XM_016587962.1	LOC107768806	Exonuclease DPD1, chloroplastic/mitochondrial OS=Arabidopsis thaliana OX=3702 GN=DPD1 PE=1 SV=1
XM_016613712.1	LOC107791620	Cell division cycle protein 48 homolog OS=Capsicum annuum OX=4072 GN=CAFP PE=2 SV=1
XM_016577131.1	LOC107759243	Pentatricopeptide repeat-containing protein At3g25210, mitochondrial OS=Arabidopsis thaliana OX=3702 GN=At3g25210 PE=2 SV=1
XM_016649899.1	LOC107823268	Protein NRT1/ PTR FAMILY 5.1 OS=Arabidopsis thaliana OX=3702 GN=NPF5.1 PE=2 SV=2
XM_016647276.1	LOC107820918	Cytochrome c OS=Sambucus nigra OX=4202 PE=1 SV=1
XM_016627257.1	LOC107803519	ABC transporter C family member 2 OS=Arabidopsis thaliana OX=3702 GN=ABCC2 PE=1 SV=2
XM_016631442.1	LOC107807124	Golgi SNAP receptor complex member 1-1 OS=Arabidopsis thaliana OX=3702 GN=GOS11 PE=2 SV=1
XM_016578344.1	LOC107760311	Serine/threonine-protein kinase/endoribonuclease IRE1a OS=Arabidopsis thaliana OX=3702 GN=IRE1A PE=1 SV=1
XM_016603321.1	LOC107782437	Cyclin-D2-1 OS=Arabidopsis thaliana OX=3702 GN=CYCD2-1 PE=1 SV=3
XM_016638380.1	LOC107813158	Protein SRG1 OS=Arabidopsis thaliana OX=3702 GN=SRG1 PE=2 SV=1
XM_016592506.1	LOC107773060	ATP synthase gamma chain, chloroplastic OS=Nicotiana tabacum OX=4097 GN=ATPC PE=1 SV=1
XM_016580627.1	LOC107762285	Myosin-7 OS=Arabidopsis thaliana OX=3702 GN=XI-A PE=3 SV=1
XM_016607476.1	LOC107786040	DNA-(apurinic or apyrimidinic site) endonuclease 2 OS=Arabidopsis thaliana OX=3702 GN=APE2 PE=1 SV=1
XM_016629375.1	LOC107805343	Monocopper oxidase-like protein SKU5 OS=Arabidopsis thaliana OX=3702 GN=SKU5 PE=1 SV=1
XM_016579095.1	LOC107760949	Serpin-ZX OS=Arabidopsis thaliana OX=3702 GN=At1g47710 PE=1 SV=1
XM_016591987.1	LOC107772483	Calcium/calmodulin-regulated receptor-like kinase 2 OS=Arabidopsis thaliana OX=3702 GN=CRLK2 PE=2 SV=1
XM_016587443.1	LOC107768323	Retrovirus-related Pol polyprotein from transposon RE1 OS=Arabidopsis thaliana OX=3702 GN=RE1 PE=2 SV=1
XM_016589919.1	LOC107770599	HIPL1 protein OS=Arabidopsis thaliana OX=3702 GN=HIPL1 PE=3 SV=2
XM_016647863.1	LOC107821428	Pumilio homolog 2 OS=Arabidopsis thaliana OX=3702 GN=APUM2 PE=1 SV=1
XM_016620099.1	LOC107797228	Bifunctional phosphatase IMPL2, chloroplastic OS=Arabidopsis thaliana OX=3702 GN=HISN7 PE=1 SV=1
XM_016659732.1	LOC107831936	Alpha-N-acetylglucosaminidase OS=Arabidopsis thaliana OX=3702 GN=NAGLU PE=2 SV=1
XM_016626556.1	LOC107802969	Pentatricopeptide repeat-containing protein At2g02980, chloroplastic OS=Arabidopsis thaliana OX=3702 GN=PCMP-H26 PE=2 SV=2
XM_016655283.1	LOC107828038	Multiprotein-bridging factor 1b OS=Arabidopsis thaliana OX=3702 GN=MBF1B PE=1 SV=1
XM_016600663.1	LOC107780141	Ethylene-responsive transcription factor 13 OS=Arabidopsis thaliana OX=3702 GN=ERF13 PE=1 SV=2
XM_016656886.1	LOC107829421	Endo-1,3;1,4-beta-D-glucanase OS=Zea mays OX=4577 PE=1 SV=1
XM_016587675.1	LOC107768549	Iridoid oxidase OS=Catharanthus roseus OX=4058 GN=IO PE=1 SV=1
XM_016584010.1	LOC107765372	UPF0051 protein ABCI8, chloroplastic OS=Arabidopsis thaliana OX=3702 GN=ABCI8 PE=2 SV=1
XM_016657434.1	LOC107829968	Probable inositol transporter 2 OS=Arabidopsis thaliana OX=3702 GN=INT2 PE=1 SV=1
XM_016655416.1	LOC107828153	Pathogen-associated molecular patterns-induced protein A70 OS=Arabidopsis thaliana OX=3702 GN=A70 PE=1 SV=1
XM_016582055.1	LOC107763566	Crocetin glucosyltransferase, chloroplastic OS=Gardenia jasminoides OX=114476 GN=UGT75L6 PE=1 SV=1
XM_016598237.1	LOC107778059	Eukaryotic translation initiation factor 3 subunit I OS=Arabidopsis thaliana OX=3702 GN=TIF3I1 PE=2 SV=2
XM_016655098.1	LOC107827879	Cytochrome b-c1 complex subunit 8 OS=Solanum tuberosum OX=4113 PE=1 SV=2
XM_016620683.1	LOC107797759	Heavy metal-associated isoprenylated plant protein 37 OS=Arabidopsis thaliana OX=3702 GN=HIPP37 PE=2 SV=1
XM_016608436.1	LOC107786920	Transcription termination factor MTERF4, chloroplastic OS=Arabidopsis thaliana OX=3702 GN=MTERF4 PE=1 SV=1
XM_016648917.1	LOC107822384	ABC transporter C family member 9 OS=Arabidopsis thaliana OX=3702 GN=ABCC9 PE=2 SV=2
XM_016657667.1	LOC107830188	UDP-glucuronate 4-epimerase 3 OS=Arabidopsis thaliana OX=3702 GN=GAE3 PE=2 SV=1
XM_016609225.1	LOC107787633	Serpin-ZX OS=Hordeum vulgare OX=4513 GN=PAZX PE=1 SV=1
XM_016602699.1	LOC107781884	Probable pectinesterase/pectinesterase inhibitor 58 OS=Arabidopsis thaliana OX=3702 GN=PME58 PE=2 SV=1
XM_016602589.1	LOC107781810	U11/U12 small nuclear ribonucleoprotein 25 kDa protein OS=Arabidopsis thaliana OX=3702 GN=SNRNP25 PE=2 SV=1
XM_016645088.1	LOC107819011	Pectinesterase QRT1 OS=Arabidopsis thaliana OX=3702 GN=QRT1 PE=2 SV=1
XM_016585821.1	LOC107766923	Ubiquitin C-terminal hydrolase 12 OS=Arabidopsis thaliana OX=3702 GN=UBP12 PE=1 SV=2
XM_016646065.1	LOC107819889	Zinc finger protein CONSTANS-LIKE 10 OS=Arabidopsis thaliana OX=3702 GN=COL10 PE=1 SV=1
XM_016604675.1	LOC107783669	DCD domain-containing protein NRP OS=Arabidopsis thaliana OX=3702 GN=NRP PE=1 SV=1
XM_016659742.1	LOC107831947	Probable L-type lectin-domain containing receptor kinase S.5 OS=Arabidopsis thaliana OX=3702 GN=LECRKS5 PE=2 SV=1
XM_016586750.1	LOC107767673	Probable LRR receptor-like serine/threonine-protein kinase At3g47570 OS=Arabidopsis thaliana OX=3702 GN=At3g47570 PE=2 SV=1
XM_016596172.1	LOC107776298	REF/SRPP-like protein At3g05500 OS=Arabidopsis thaliana OX=3702 GN=At3g05500 PE=1 SV=1
XM_016615792.1	LOC107793441	Ras-related protein RABG3f OS=Arabidopsis thaliana OX=3702 GN=RABG3F PE=1 SV=1
XM_016623745.1	LOC107800553	Actin-101 OS=Solanum tuberosum OX=4113 GN=AC101 PE=3 SV=1
XM_016620283.1	LOC107797397	U-box domain-containing protein 25 OS=Arabidopsis thaliana OX=3702 GN=PUB25 PE=2 SV=1
XM_016643825.1	LOC107817929	Transcription factor GTE7 OS=Arabidopsis thaliana OX=3702 GN=GTE7 PE=2 SV=1
XM_016625615.1	LOC107802167	Protein GAST1 OS=Solanum lycopersicum OX=4081 GN=GAST1 PE=2 SV=1
XM_016609801.1	LOC107788142	Mitogen-activated protein kinase kinase kinase 20 OS=Arabidopsis thaliana OX=3702 GN=MAPKKK20 PE=1 SV=1
XM_016605777.1	LOC107784621	Elongation factor Ts, mitochondrial OS=Arabidopsis thaliana OX=3702 GN=EFTS PE=1 SV=1
XM_016579659.1	LOC107761439	Replication protein A 32 kDa subunit A OS=Arabidopsis thaliana OX=3702 GN=RPA2A PE=1 SV=2
XM_016657396.1	LOC107829924	CBL-interacting serine/threonine-protein kinase 10 OS=Arabidopsis thaliana OX=3702 GN=CIPK10 PE=1 SV=1
XM_016636233.1	LOC107811330	Transcription initiation factor TFIID subunit 4b OS=Arabidopsis thaliana OX=3702 GN=TAF4B PE=1 SV=1
XM_016639855.1	LOC107814440	Uncharacterized acetyltransferase At3g50280 OS=Arabidopsis thaliana OX=3702 GN=At3g50280 PE=3 SV=1
XM_016606150.1	LOC107784948	Flowering locus K homology domain OS=Arabidopsis thaliana OX=3702 GN=FLK PE=1 SV=1
XM_016595648.1	LOC107775857	Protein IQ-DOMAIN 2 OS=Arabidopsis thaliana OX=3702 GN=IQD2 PE=1 SV=1
XM_016620143.1	LOC107797275	Germin-like protein 8-12 OS=Oryza sativa subsp. japonica OX=39947 GN=Os08g0231400 PE=2 SV=1
XM_016616103.1	LOC107793699	Sm-like protein LSM36B OS=Arabidopsis thaliana OX=3702 GN=LSM6B PE=1 SV=1
XM_016581657.1	LOC107763187	Protein PLASTID TRANSCRIPTIONALLY ACTIVE 16, chloroplastic OS=Arabidopsis thaliana OX=3702 GN=PTAC16 PE=1 SV=1
XM_016596297.1	LOC107776401	Abscisic acid receptor PYL4 OS=Arabidopsis thaliana OX=3702 GN=PYL4 PE=1 SV=1
XM_016609476.1	LOC107787833	14-3-3-like protein B OS=Nicotiana tabacum OX=4097 PE=2 SV=1
XM_016624753.1	LOC107801425	Splicing factor U2af large subunit B OS=Arabidopsis thaliana OX=3702 GN=U2AF65B PE=1 SV=2
XM_016578265.1	LOC107760247	Squamosa promoter-binding protein 1 OS=Antirrhinum majus OX=4151 GN=SBP1 PE=2 SV=1
XM_016643711.1	LOC107817827	Serine/threonine-protein kinase SRK2A OS=Arabidopsis thaliana OX=3702 GN=SRK2A PE=1 SV=1
XM_016610794.1	LOC107788999	MFP1 attachment factor 1 OS=Solanum lycopersicum OX=4081 GN=MAF1 PE=1 SV=1
XM_016583174.1	LOC107764579	Transcriptional regulator STERILE APETALA OS=Arabidopsis thaliana OX=3702 GN=SAP PE=1 SV=1
XM_016630731.1	LOC107806561	Palmitoyl-monogalactosyldiacylglycerol delta-7 desaturase, chloroplastic OS=Arabidopsis thaliana OX=3702 GN=ADS3 PE=1 SV=2
XM_016638230.1	LOC107813027	Replication protein A 70 kDa DNA-binding subunit B OS=Oryza sativa subsp. japonica OX=39947 GN=RPA1B PE=1 SV=1
XM_016586798.1	LOC107767711	Retrovirus-related Pol polyprotein from transposon RE1 OS=Arabidopsis thaliana OX=3702 GN=RE1 PE=2 SV=1
XM_016657357.1	LOC107829885	5'-adenylylsulfate reductase 1, chloroplastic OS=Arabidopsis thaliana OX=3702 GN=APR1 PE=1 SV=2
XM_016603007.1	LOC107782163	Cyclin-D3-2 OS=Arabidopsis thaliana OX=3702 GN=CYCD3-2 PE=1 SV=1
XM_016629906.1	LOC107805821	Probable glycosyltransferase At5g20260 OS=Arabidopsis thaliana OX=3702 GN=At5g20260 PE=3 SV=3
XM_016618247.1	LOC107795581	Probable LRR receptor-like serine/threonine-protein kinase At2g16250 OS=Arabidopsis thaliana OX=3702 GN=At2g16250 PE=1 SV=1
XM_016598835.1	LOC107778552	Remorin 4.2 OS=Arabidopsis thaliana OX=3702 GN=REM4.2 PE=1 SV=1
XM_016628034.1	LOC107804192	ACT domain-containing protein ACR8 OS=Arabidopsis thaliana OX=3702 GN=ACR8 PE=2 SV=1
XM_016631236.1	LOC107806964	Scarecrow-like protein 28 OS=Arabidopsis thaliana OX=3702 GN=SCL28 PE=1 SV=1
XM_016577960.1	LOC107759943	Sucrose transport protein SUC3 OS=Arabidopsis thaliana OX=3702 GN=SUC3 PE=1 SV=1
XM_016645813.1	LOC107819674	Bifunctional TH2 protein, mitochondrial OS=Arabidopsis thaliana OX=3702 GN=TH2 PE=1 SV=1
XM_016620477.1	LOC107797580	Transcription factor MUTE OS=Arabidopsis thaliana OX=3702 GN=MUTE PE=2 SV=1
XM_016634545.1	LOC107809852	Chlorophyll a-b binding protein 36, chloroplastic OS=Nicotiana tabacum OX=4097 GN=CAB36 PE=3 SV=1
XM_016579180.1	LOC107761029	Pentatricopeptide repeat-containing protein At5g66520 OS=Arabidopsis thaliana OX=3702 GN=PCMP-H61 PE=2 SV=1
XM_016636328.1	LOC107811408	GATA transcription factor 21 OS=Arabidopsis thaliana OX=3702 GN=GATA21 PE=1 SV=2
XM_016612132.1	LOC107790225	Putative clathrin assembly protein At5g57200 OS=Arabidopsis thaliana OX=3702 GN=At5g57200 PE=3 SV=1
XM_016582903.1	LOC107764347	Protein EARLY RESPONSIVE TO DEHYDRATION 15 OS=Glycine max OX=3847 GN=ERD15 PE=2 SV=1
XM_016636655.1	LOC107811680	Receptor-like protein 7 OS=Arabidopsis thaliana OX=3702 GN=RLP7 PE=3 SV=2
XM_016600523.1	LOC107780015	Bifunctional 3-dehydroquinate dehydratase/shikimate dehydrogenase, chloroplastic OS=Arabidopsis thaliana OX=3702 GN=EMB3004 PE=1 SV=1
XM_016640544.1	LOC107815038	60S ribosomal protein L38 OS=Solanum lycopersicum OX=4081 GN=RPL38 PE=3 SV=1
XM_016611652.1	LOC107789784	1-aminocyclopropane-1-carboxylate oxidase 5 OS=Arabidopsis thaliana OX=3702 GN=At1g77330 PE=2 SV=1
XM_016595669.1	LOC107775871	Translocase of chloroplast 159, chloroplastic OS=Arabidopsis thaliana OX=3702 GN=TOC159 PE=1 SV=1
XM_016637211.1	LOC107812175	Shaggy-related protein kinase theta OS=Arabidopsis thaliana OX=3702 GN=ASK8 PE=2 SV=3
XM_016578315.1	LOC107760287	Probable cyclic nucleotide-gated ion channel 6 OS=Arabidopsis thaliana OX=3702 GN=CNGC6 PE=1 SV=2
XM_016591182.1	LOC107771740	Vesicle transport v-SNARE 12 OS=Arabidopsis thaliana OX=3702 GN=VTI12 PE=1 SV=3
XM_016631942.1	LOC107807534	WUSCHEL-related homeobox 4 OS=Arabidopsis thaliana OX=3702 GN=WOX4 PE=1 SV=1
XM_016599387.1	LOC107779045	Sodium/hydrogen exchanger 2 OS=Arabidopsis thaliana OX=3702 GN=NHX2 PE=2 SV=2
XM_016576830.1	LOC107758981	Probable protein phosphatase 2C 76 OS=Arabidopsis thaliana OX=3702 GN=At5g53140 PE=2 SV=1
XM_016601177.1	LOC107780619	Oleosin H2 OS=Sesamum indicum OX=4182 PE=1 SV=1
XM_016637375.1	LOC107812315	Polyol transporter 5 OS=Arabidopsis thaliana OX=3702 GN=PLT5 PE=1 SV=2
XM_016616387.1	LOC107793939	Protein VAPYRIN OS=Petunia hybrida OX=4102 GN=VPY PE=2 SV=1
XM_016640613.1	LOC107815096	50S ribosomal protein 5 alpha, chloroplastic OS=Spinacia oleracea OX=3562 GN=PSRP5 PE=1 SV=2
XM_016610054.1	LOC107788376	Wall-associated receptor kinase-like 1 OS=Arabidopsis thaliana OX=3702 GN=WAKL1 PE=2 SV=1
XM_016650301.1	LOC107823611	F-box/kelch-repeat protein At3g23880 OS=Arabidopsis thaliana OX=3702 GN=At3g23880 PE=2 SV=1
XM_016625843.1	LOC107802362	UDP-glycosyltransferase 74G1 OS=Stevia rebaudiana OX=55670 GN=UGT74G1 PE=1 SV=1
XM_016580828.1	LOC107762465	Protein AGENET DOMAIN (AGD)-CONTAINING P1 OS=Arabidopsis thaliana OX=3702 GN=AGDP1 PE=1 SV=1
XM_016590800.1	LOC107771438	Guanine nucleotide-binding protein-like NSN1 OS=Arabidopsis thaliana OX=3702 GN=NSN1 PE=1 SV=1
XM_016597192.1	LOC107777204	Glucose-1-phosphate adenylyltransferase large subunit 2, chloroplastic/amyloplastic OS=Solanum tuberosum OX=4113 GN=AGPS2 PE=2 SV=1
XM_016640790.1	LOC107815235	Synaptotagmin-5 OS=Arabidopsis thaliana OX=3702 GN=SYT5 PE=2 SV=1
XM_016604354.1	LOC107783385	Floral homeotic protein APETALA 2 OS=Arabidopsis thaliana OX=3702 GN=AP2 PE=1 SV=1
XM_016616248.1	LOC107793780	DnaJ protein P58IPK homolog A OS=Oryza sativa subsp. japonica OX=39947 GN=P58A PE=1 SV=1
XM_016602570.1	LOC107781798	Protein MIS12 homolog OS=Arabidopsis thaliana OX=3702 GN=MIS12 PE=3 SV=1
XM_016602772.1	LOC107781954	Protein DETOXIFICATION 14 OS=Arabidopsis thaliana OX=3702 GN=DTX14 PE=1 SV=1
XM_016584114.1	LOC107765462	GDSL esterase/lipase 5 OS=Arabidopsis thaliana OX=3702 GN=GLIP5 PE=2 SV=2
XM_016591629.1	LOC107772144	Phosphatidate phosphatase PAH2 OS=Arabidopsis thaliana OX=3702 GN=PAH2 PE=1 SV=1
XM_016610291.1	LOC107788604	Dehydration-responsive element-binding protein 2C OS=Arabidopsis thaliana OX=3702 GN=DREB2C PE=2 SV=2
XM_016645276.1	LOC107819185	EPIDERMAL PATTERNING FACTOR-like protein 8 OS=Arabidopsis thaliana OX=3702 GN=EPFL8 PE=1 SV=1
XM_016620350.1	LOC107797454	Plasma membrane ATPase 1 OS=Solanum lycopersicum OX=4081 GN=LHA1 PE=2 SV=1
XM_016591334.1	LOC107771872	Ribonuclease H2 subunit A OS=Arabidopsis thaliana OX=3702 GN=At2g25100 PE=2 SV=2
XM_016583843.1	LOC107765218	Squamosa promoter-binding-like protein 12 OS=Arabidopsis thaliana OX=3702 GN=SPL12 PE=1 SV=1
XM_016637843.1	LOC107812690	60S ribosomal protein L30 OS=Lupinus luteus OX=3873 GN=RPL30 PE=3 SV=1
XM_016588573.1	LOC107769363	VAN3-binding protein OS=Arabidopsis thaliana OX=3702 GN=VAB PE=1 SV=1
XM_016649683.1	LOC107823087	Tropinone reductase-like 3 OS=Erythroxylum coca OX=289672 PE=2 SV=1
XM_016605410.1	LOC107784301	Zinc finger protein CONSTANS-LIKE 9 OS=Arabidopsis thaliana OX=3702 GN=COL9 PE=1 SV=1
XM_016623527.1	LOC107800368	Pentatricopeptide repeat-containing protein At2g20710, mitochondrial OS=Arabidopsis thaliana OX=3702 GN=At2g20710 PE=2 SV=1
XM_016659678.1	LOC107831879	Homeobox-leucine zipper protein HAT4 OS=Arabidopsis thaliana OX=3702 GN=HAT4 PE=1 SV=1
XM_016638102.1	LOC107812632	Pumilio homolog 2 OS=Arabidopsis thaliana OX=3702 GN=APUM2 PE=1 SV=1
XM_016594580.1	LOC107774910	Trimethyltridecatetraene synthase OS=Zea mays OX=4577 GN=CYP92C6 PE=1 SV=1
XM_016609274.1	LOC107787670	Proteasome subunit beta type-7-A OS=Arabidopsis thaliana OX=3702 GN=PBB1 PE=1 SV=2
XM_016650776.1	LOC107824058	Eukaryotic translation initiation factor 4B3 OS=Arabidopsis thaliana OX=3702 GN=EIF4B3 PE=1 SV=1
XM_016645467.1	LOC107819360	Rhodanese-like domain-containing protein 6 OS=Arabidopsis thaliana OX=3702 GN=STR6 PE=2 SV=1
XM_016580289.1	LOC107761987	Expansin-A12 OS=Arabidopsis thaliana OX=3702 GN=EXPA12 PE=2 SV=1
XM_016617831.1	LOC107795236	Protein PATRONUS 1 OS=Arabidopsis thaliana OX=3702 GN=PANS1 PE=1 SV=1
XM_016657511.1	LOC107830030	Heterogeneous nuclear ribonucleoprotein 1 OS=Arabidopsis thaliana OX=3702 GN=RNP1 PE=1 SV=1
XM_016630120.1	LOC107806005	Probable dolichyl pyrophosphate Glc1Man9GlcNAc2 alpha-1,3-glucosyltransferase OS=Arabidopsis thaliana OX=3702 GN=At2g44660 PE=2 SV=3
XM_016635330.1	LOC107810536	Histone H3 OS=Narcissus pseudonarcissus OX=39639 PE=1 SV=3
XM_016636930.1	LOC107811944	Retrovirus-related Pol polyprotein from transposon RE1 OS=Arabidopsis thaliana OX=3702 GN=RE1 PE=2 SV=1
XM_016602129.1	LOC107781430	Wound-induced proteinase inhibitor 2 OS=Capsicum annuum OX=4072 GN=PIN2 PE=2 SV=1
XM_016624899.1	LOC107801553	Nucleolin 1 OS=Arabidopsis thaliana OX=3702 GN=NUCL1 PE=1 SV=1
XM_016586931.1	LOC107767834	Uncharacterized protein At5g41620 OS=Arabidopsis thaliana OX=3702 GN=At5g41620 PE=2 SV=2
XM_016631071.1	LOC107806821	Agamous-like MADS-box protein MADS1 OS=Vitis vinifera OX=29760 GN=MADS1 PE=2 SV=1
XM_016606862.1	LOC107785534	Transcription factor bHLH92 OS=Arabidopsis thaliana OX=3702 GN=BHLH92 PE=1 SV=1
XM_016628098.1	LOC107804248	T-complex protein 1 subunit gamma OS=Arabidopsis thaliana OX=3702 GN=CCT3 PE=1 SV=1
XM_016641992.1	LOC107816289	30S ribosomal protein S17, chloroplastic OS=Trieres chinensis OX=1514140 GN=rps17 PE=3 SV=1
XM_016596633.1	LOC107776720	Ribonuclease 2 OS=Arabidopsis thaliana OX=3702 GN=RNS2 PE=2 SV=1
XM_016656979.1	LOC107829526	RING-H2 finger protein ATL22 OS=Arabidopsis thaliana OX=3702 GN=ATL22 PE=2 SV=2
XM_016638817.1	LOC107813535	Non-specific lipid-transfer protein 1 OS=Actinidia chinensis var. chinensis OX=1590841 GN=NLTP1 PE=1 SV=2
XM_016594592.1	LOC107774922	Kirola OS=Actinidia deliciosa OX=3627 PE=1 SV=1
XM_016610011.1	LOC107788333	Pectin acetylesterase 8 OS=Arabidopsis thaliana OX=3702 GN=PAE8 PE=2 SV=1
XM_016606872.1	LOC107785544	Aquaporin PIP2-1 OS=Zea mays OX=4577 GN=PIP2-1 PE=1 SV=2
XM_016657843.1	LOC107830314	Flower-specific defensin OS=Nicotiana alata OX=4087 GN=D1 PE=1 SV=1
XM_016648989.1	LOC107822438	Probable receptor-like protein kinase At4g39110 OS=Arabidopsis thaliana OX=3702 GN=At4g39110 PE=3 SV=1
XM_016636023.1	LOC107811144	Glucan endo-1,3-beta-glucosidase 5 OS=Arabidopsis thaliana OX=3702 GN=At4g31140 PE=2 SV=1
XM_016613571.1	LOC107791486	WPP domain-associated protein (Fragment) OS=Solanum lycopersicum OX=4081 GN=WAP PE=1 SV=1
XM_016657399.1	LOC107829928	Pleiotropic drug resistance protein 1 OS=Nicotiana plumbaginifolia OX=4092 GN=PDR1 PE=1 SV=1
XM_016637314.1	LOC107812258	Protein NETWORKED 2D OS=Arabidopsis thaliana OX=3702 GN=NET2D PE=3 SV=1
XM_016610001.1	LOC107788324	Protein MKS1 OS=Arabidopsis thaliana OX=3702 GN=MKS1 PE=1 SV=2
XM_016655760.1	LOC107828450	OVARIAN TUMOR DOMAIN-containing deubiquitinating enzyme 2 OS=Arabidopsis thaliana OX=3702 GN=OTU2 PE=1 SV=1
XM_016609940.1	LOC107788264	Formin-like protein 3 OS=Oryza sativa subsp. japonica OX=39947 GN=FH3 PE=2 SV=2
XM_016652319.1	LOC107825448	Disease resistance protein RUN1 OS=Vitis rotundifolia OX=103349 GN=RUN1 PE=1 SV=1
XM_016596807.1	LOC107776865	Hypersensitive-induced reaction 1 protein OS=Capsicum annuum OX=4072 GN=HIR1 PE=1 SV=1
XM_016610226.1	LOC107788549	WAT1-related protein At1g68170 OS=Arabidopsis thaliana OX=3702 GN=At1g68170 PE=3 SV=1
XM_016603739.1	LOC107782802	Phospholipid:diacylglycerol acyltransferase 1 OS=Arabidopsis thaliana OX=3702 GN=PDAT1 PE=2 SV=1
XM_016646401.1	LOC107820174	Polygalacturonase-1 non-catalytic subunit beta OS=Solanum lycopersicum OX=4081 GN=GP1 PE=1 SV=1
XM_016624798.1	LOC107801470	Ferredoxin-3, chloroplastic OS=Arabidopsis thaliana OX=3702 GN=FD3 PE=1 SV=1
XM_016620349.1	LOC107797453	Protein RESPONSE TO LOW SULFUR 3 OS=Arabidopsis thaliana OX=3702 GN=LSU3 PE=4 SV=1
XM_016597276.1	LOC107777279	SCARECROW-LIKE protein 7 OS=Populus euphratica OX=75702 GN=SCL7 PE=2 SV=1
XM_016588394.1	LOC107769193	E3 ubiquitin-protein ligase KEG OS=Arabidopsis thaliana OX=3702 GN=KEG PE=1 SV=2
XM_016656857.1	LOC107829385	MLP-like protein 34 OS=Arabidopsis thaliana OX=3702 GN=MLP34 PE=2 SV=1
XM_016647497.1	LOC107821096	E3 ubiquitin-protein ligase RMA1H1 OS=Capsicum annuum OX=4072 GN=RMA1H1 PE=1 SV=1
XM_016614454.1	LOC107792256	Probable LRR receptor-like serine/threonine-protein kinase At1g67720 OS=Arabidopsis thaliana OX=3702 GN=At1g67720 PE=1 SV=1
XM_016586508.1	LOC107767500	Pentatricopeptide repeat-containing protein At1g62590 OS=Arabidopsis thaliana OX=3702 GN=At1g62590 PE=2 SV=1
XM_016583711.1	LOC107765104	Probable peroxygenase 4 OS=Arabidopsis thaliana OX=3702 GN=PXG4 PE=1 SV=1
XM_016642363.1	LOC107816633	Transcription factor DUO1 OS=Arabidopsis thaliana OX=3702 GN=DUO1 PE=1 SV=1
XM_016611934.1	LOC107790035	Beta-arabinofuranosyltransferase RAY1 OS=Arabidopsis thaliana OX=3702 GN=RAY1 PE=2 SV=1
XM_016636085.1	LOC107811200	Stigma-specific STIG1-like protein 2 OS=Arabidopsis thaliana OX=3702 GN=At5g55110 PE=3 SV=1
XM_016602949.1	LOC107782111	Protein Brevis radix-like 2 OS=Arabidopsis thaliana OX=3702 GN=BRXL2 PE=2 SV=1
XM_016577114.1	LOC107759229	60S ribosomal protein L35 OS=Euphorbia esula OX=3993 GN=RPL35 PE=2 SV=1
XM_016636565.1	LOC107811601	Protein EMBRYO SAC DEVELOPMENT ARREST 30 OS=Arabidopsis thaliana OX=3702 GN=EDA30 PE=2 SV=1
XM_016602980.1	LOC107782138	AP2-like ethylene-responsive transcription factor CRL5 OS=Oryza sativa subsp. japonica OX=39947 GN=CRL5 PE=2 SV=1
XM_016627924.1	LOC107804098	Late blight resistance protein R1-A OS=Solanum demissum OX=50514 GN=R1A PE=3 SV=1
XM_016623250.1	LOC107800104	MOB kinase activator-like 1A OS=Medicago sativa subsp. falcata OX=3878 GN=MOB1-A PE=2 SV=2
XM_016637100.1	LOC107812066	Cytochrome P450 94A1 OS=Vicia sativa OX=3908 GN=CYP94A1 PE=2 SV=2
XM_016590833.1	LOC107771470	WD repeat-containing protein VIP3 OS=Arabidopsis thaliana OX=3702 GN=VIP3 PE=1 SV=1
XM_016608111.1	LOC107786601	Protein transport protein Sec24-like At3g07100 OS=Arabidopsis thaliana OX=3702 GN=At3g07100 PE=2 SV=2
XM_016636616.1	LOC107811649	Transcription factor bHLH113 OS=Arabidopsis thaliana OX=3702 GN=BHLH113 PE=2 SV=1
XM_016615231.1	LOC107792967	Pentatricopeptide repeat-containing protein At2g15690, mitochondrial OS=Arabidopsis thaliana OX=3702 GN=PCMP-H66 PE=1 SV=2
XM_016633646.1	LOC107809055	Pentatricopeptide repeat-containing protein At1g77360, mitochondrial OS=Arabidopsis thaliana OX=3702 GN=At1g77360 PE=2 SV=2
XM_016611535.1	LOC107789676	60S ribosomal protein L7a-1 OS=Arabidopsis thaliana OX=3702 GN=RPL7AA PE=2 SV=2
XM_016593388.1	LOC107773954	NDR1/HIN1-like protein 13 OS=Arabidopsis thaliana OX=3702 GN=NHL13 PE=2 SV=1
XM_016598438.1	LOC107778229	Probable N-acetyltransferase HLS1 OS=Arabidopsis thaliana OX=3702 GN=HLS1 PE=1 SV=1
XM_016621853.1	LOC107798818	Aspartic proteinase 36 OS=Arabidopsis thaliana OX=3702 GN=A36 PE=1 SV=1
XM_016652552.1	LOC107825670	Heterogeneous nuclear ribonucleoprotein 1 OS=Arabidopsis thaliana OX=3702 GN=RNP1 PE=1 SV=1
XM_016582030.1	LOC107763545	Phytosulfokines 3 OS=Arabidopsis thaliana OX=3702 GN=PSK3 PE=2 SV=2
XM_016660051.1	LOC107832235	Fasciclin-like arabinogalactan protein 17 OS=Arabidopsis thaliana OX=3702 GN=FLA17 PE=2 SV=1
XM_016599449.1	LOC107779105	Glutamate receptor 2.8 OS=Arabidopsis thaliana OX=3702 GN=GLR2.8 PE=2 SV=2
XM_016581398.1	LOC107762990	RING-H2 finger protein ATL66 OS=Arabidopsis thaliana OX=3702 GN=ATL66 PE=2 SV=1
XM_016583050.1	LOC107764484	Phototropin-2 OS=Arabidopsis thaliana OX=3702 GN=PHOT2 PE=1 SV=2
XM_016620189.1	LOC107797317	Serine/threonine-protein phosphatase 7 long form homolog OS=Arabidopsis thaliana OX=3702 GN=MAIL3 PE=2 SV=1
XM_016594735.1	LOC107775062	Protein NRT1/ PTR FAMILY 2.11 OS=Arabidopsis thaliana OX=3702 GN=NPF2.11 PE=1 SV=1
XM_016587190.1	LOC107768080	Chromatin assembly factor 1 subunit FAS1 OS=Arabidopsis thaliana OX=3702 GN=FAS1 PE=1 SV=1
XM_016587563.1	LOC107768431	Serine/threonine-protein kinase STY13 OS=Arabidopsis thaliana OX=3702 GN=STY13 PE=1 SV=2
XM_016620053.1	LOC107797191	D-xylose-proton symporter-like 2 OS=Arabidopsis thaliana OX=3702 GN=At5g17010 PE=1 SV=1
XM_016624150.1	LOC107800888	Xylulose kinase 2 OS=Arabidopsis thaliana OX=3702 GN=XK2 PE=1 SV=1
XM_016611039.1	LOC107789264	Heavy metal-associated isoprenylated plant protein 39 OS=Arabidopsis thaliana OX=3702 GN=HIPP39 PE=2 SV=1
XM_016635072.1	LOC107810306	Alpha-1,4 glucan phosphorylase L-1 isozyme, chloroplastic/amyloplastic OS=Solanum tuberosum OX=4113 PE=1 SV=2
XM_016610416.1	LOC107788716	E2F transcription factor-like E2FE OS=Arabidopsis thaliana OX=3702 GN=E2FE PE=1 SV=1
XM_016596334.1	LOC107776440	Probable mediator of RNA polymerase II transcription subunit 26c OS=Arabidopsis thaliana OX=3702 GN=MED26C PE=1 SV=1
XM_016605982.1	LOC107784799	Cytochrome P450 714C2 OS=Oryza sativa subsp. japonica OX=39947 GN=CYP714C2 PE=2 SV=1
XM_016588597.1	LOC107769389	Glutathione S-transferase U17 OS=Arabidopsis thaliana OX=3702 GN=GSTU17 PE=2 SV=1
XM_016641483.1	LOC107815842	TMV resistance protein N OS=Nicotiana glutinosa OX=35889 GN=N PE=1 SV=1
XM_016602652.1	LOC107781854	Cytochrome P450 CYP73A100 OS=Panax ginseng OX=4054 PE=2 SV=1
XM_016647236.1	LOC107820883	Nuclear pore complex protein NUP62 OS=Arabidopsis thaliana OX=3702 GN=NUP62 PE=1 SV=1
XM_016613650.1	LOC107791564	GDSL esterase/lipase EXL3 OS=Arabidopsis thaliana OX=3702 GN=EXL3 PE=2 SV=1
XM_016658315.1	LOC107830687	Formate--tetrahydrofolate ligase OS=Arabidopsis thaliana OX=3702 GN=THFS PE=2 SV=1
XM_016634202.1	LOC107809545	Coniferyl alcohol acyltransferase OS=Petunia hybrida OX=4102 GN=CFAT PE=1 SV=1
XM_016634234.1	LOC107809574	Glucan endo-1,3-beta-glucosidase 8 OS=Arabidopsis thaliana OX=3702 GN=At1g64760 PE=2 SV=2
XM_016583786.1	LOC107765170	ABC transporter B family member 25 OS=Oryza sativa subsp. japonica OX=39947 GN=ABCB25 PE=2 SV=1
XM_016659643.1	LOC107831847	Phosphatidylinositol 4-kinase gamma 7 OS=Arabidopsis thaliana OX=3702 GN=PI4KG7 PE=1 SV=2
XM_016580397.1	LOC107762078	Vacuolar iron transporter 1 OS=Arabidopsis thaliana OX=3702 GN=VIT1 PE=1 SV=1
XM_016660050.1	LOC107832233	ATP-dependent DNA helicase Q-like SIM OS=Arabidopsis thaliana OX=3702 GN=RECQSIM PE=2 SV=1
XM_016629389.1	LOC107805355	Probable xyloglucan endotransglucosylase/hydrolase protein 32 OS=Arabidopsis thaliana OX=3702 GN=XTH32 PE=2 SV=1
XM_016637210.1	LOC107812174	Protein yippee-like At4g27745 OS=Arabidopsis thaliana OX=3702 GN=At4g27745 PE=3 SV=2
XM_016624043.1	LOC107800808	Increased DNA methylation 1 OS=Arabidopsis thaliana OX=3702 GN=IDM1 PE=1 SV=1
XM_016609968.1	LOC107788292	Putative late blight resistance protein homolog R1A-10 OS=Solanum demissum OX=50514 GN=R1A-10 PE=3 SV=1
XM_016586091.1	LOC107767169	PRA1 family protein H OS=Arabidopsis thaliana OX=3702 GN=PRA1H PE=2 SV=1
XM_016587278.1	LOC107768174	AP2-like ethylene-responsive transcription factor AIL6 OS=Arabidopsis thaliana OX=3702 GN=AIL6 PE=2 SV=1
XM_016620612.1	LOC107797702	Retrovirus-related Pol polyprotein from transposon RE1 OS=Arabidopsis thaliana OX=3702 GN=RE1 PE=2 SV=1
XM_016600194.1	LOC107779718	Organelle RRM domain-containing protein 1, chloroplastic OS=Oryza sativa subsp. japonica OX=39947 GN=ORRM1 PE=3 SV=1
XM_016637534.1	LOC107812436	Uncharacterized protein At5g01610 OS=Arabidopsis thaliana OX=3702 GN=At5g01610 PE=1 SV=1
XM_016647339.1	LOC107820971	AT-rich interactive domain-containing protein 2 OS=Arabidopsis thaliana OX=3702 GN=ARID2 PE=1 SV=1
XM_016638804.1	LOC107813523	Villin-3 OS=Arabidopsis thaliana OX=3702 GN=VLN3 PE=1 SV=2
XM_016613340.1	LOC107791299	Short chain aldehyde dehydrogenase 1 OS=Euphorbia lathyris OX=212925 GN=ADH1 PE=1 SV=1
XM_016636547.1	LOC107811587	F-box protein At1g78280 OS=Arabidopsis thaliana OX=3702 GN=At1g78280 PE=2 SV=3
XM_016595192.1	LOC107775465	Regulator of nonsense transcripts 1 homolog OS=Arabidopsis thaliana OX=3702 GN=UPF1 PE=1 SV=2
XM_016592292.1	LOC107772823	Probable inactive patatin-3-Kuras 1 OS=Solanum tuberosum OX=4113 GN=pat3-k1 PE=1 SV=1
XM_016649193.1	LOC107822647	Elongator complex protein 1 OS=Arabidopsis thaliana OX=3702 GN=ELP1 PE=1 SV=1
XM_016629419.1	LOC107805388	Chloride channel protein CLC-e OS=Arabidopsis thaliana OX=3702 GN=CLC-E PE=2 SV=2
XM_016594421.1	LOC107774778	Ribosomal protein S1, mitochondrial OS=Marchantia polymorpha OX=3197 GN=RPS1 PE=3 SV=2
XM_016632525.1	LOC107808045	Pentatricopeptide repeat-containing protein At1g11290, chloroplastic OS=Arabidopsis thaliana OX=3702 GN=PCMP-H40 PE=2 SV=1
XM_016594989.1	LOC107775270	Tropinone reductase-like 3 OS=Erythroxylum coca OX=289672 PE=2 SV=1
XM_016588117.1	LOC107768942	14-3-3 protein 9 OS=Solanum lycopersicum OX=4081 GN=TFT9 PE=2 SV=2
XM_016597971.1	LOC107777824	Protein TPX2 OS=Arabidopsis thaliana OX=3702 GN=TPX2 PE=1 SV=1
XM_016660698.1	LOC107832811	Putative ribonuclease H protein At1g65750 OS=Arabidopsis thaliana OX=3702 GN=At1g65750 PE=3 SV=1
XM_016600004.1	LOC107779555	Mannan endo-1,4-beta-mannosidase 6 OS=Arabidopsis thaliana OX=3702 GN=MAN6 PE=2 SV=1
XM_016620486.1	LOC107797587	Subtilisin-like protease OS=Petunia hybrida OX=4102 GN=SBT PE=2 SV=1
XM_016592341.1	LOC107772881	110 kDa U5 small nuclear ribonucleoprotein component CLO OS=Arabidopsis thaliana OX=3702 GN=CLO PE=1 SV=1
XM_016628037.1	LOC107804193	Non-specific lipid-transfer protein OS=Malus domestica OX=3750 GN=MALD3 PE=1 SV=1
XM_016645146.1	LOC107819070	UBP1-associated protein 2C OS=Arabidopsis thaliana OX=3702 GN=UBA2C PE=2 SV=1
XM_016641047.1	LOC107815464	Probable receptor-like protein kinase At1g30570 OS=Arabidopsis thaliana OX=3702 GN=At1g30570 PE=3 SV=1
XM_016599374.1	LOC107779032	Plant UBX domain-containing protein 5 OS=Arabidopsis thaliana OX=3702 GN=PUX5 PE=1 SV=1
XM_016610734.1	LOC107788983	Probable calcium-binding protein CML46 OS=Arabidopsis thaliana OX=3702 GN=CML46 PE=1 SV=1
XM_016620901.1	LOC107797978	Dehydration-responsive element-binding protein 2A OS=Oryza sativa subsp. indica OX=39946 GN=DREB2A PE=3 SV=2
XM_016596113.1	LOC107776241	RGG repeats nuclear RNA binding protein A (Fragment) OS=Nicotiana tabacum OX=4097 GN=RggA PE=2 SV=1
XM_016619183.1	LOC107796426	F-box protein At5g07610 OS=Arabidopsis thaliana OX=3702 GN=At5g07610 PE=2 SV=1
XM_016584255.1	LOC107765588	Uncharacterized protein At2g23090 OS=Arabidopsis thaliana OX=3702 GN=At2g23090 PE=1 SV=1
XM_016619696.1	LOC107796869	BURP domain protein RD22 OS=Arabidopsis thaliana OX=3702 GN=RD22 PE=2 SV=1
XM_016657237.1	LOC107829767	LRR repeats and ubiquitin-like domain-containing protein At2g30105 OS=Arabidopsis thaliana OX=3702 GN=At2g30105 PE=1 SV=1
XM_016615338.1	LOC107793059	Protein S-acyltransferase 10 OS=Arabidopsis thaliana OX=3702 GN=PAT10 PE=1 SV=1
XM_016595150.1	LOC107775420	Protein EARLY FLOWERING 4 OS=Arabidopsis thaliana OX=3702 GN=ELF4 PE=1 SV=1
XM_016580297.1	LOC107761997	Chitinase 2 OS=Tulipa saxatilis subsp. bakeri OX=110455 PE=1 SV=1
XM_016631179.1	LOC107806904	Homeobox-leucine zipper protein HAT22 OS=Arabidopsis thaliana OX=3702 GN=HAT22 PE=1 SV=1
XM_016638853.1	LOC107813572	Probable calcium-binding protein CML16 OS=Arabidopsis thaliana OX=3702 GN=CML16 PE=2 SV=2
XM_016619431.1	LOC107796639	Probable ubiquitin-conjugating enzyme E2 18 OS=Arabidopsis thaliana OX=3702 GN=UBC18 PE=2 SV=1
XM_016627222.1	LOC107803483	Monothiol glutaredoxin-S6 OS=Arabidopsis thaliana OX=3702 GN=GRXS6 PE=3 SV=1
XM_016632026.1	LOC107807606	G-type lectin S-receptor-like serine/threonine-protein kinase At1g11330 OS=Arabidopsis thaliana OX=3702 GN=At1g11330 PE=1 SV=3
XM_016635797.1	LOC107810964	E3 ubiquitin-protein ligase SINA-like 10 OS=Arabidopsis thaliana OX=3702 GN=At5g37930 PE=2 SV=1
XM_016623523.1	LOC107800364	3-ketoacyl-CoA synthase 4 OS=Arabidopsis thaliana OX=3702 GN=KCS4 PE=2 SV=1
XM_016610469.1	LOC107788762	Mannosyl-oligosaccharide glucosidase GCS1 OS=Arabidopsis thaliana OX=3702 GN=GCS1 PE=1 SV=1
XM_016627179.1	LOC107803458	Transcription factor MYB12 OS=Arabidopsis thaliana OX=3702 GN=MYB12 PE=1 SV=1
XM_016628255.1	LOC107804365	Isocitrate dehydrogenase [NAD] regulatory subunit 1, mitochondrial OS=Arabidopsis thaliana OX=3702 GN=IDH1 PE=1 SV=2
XM_016631560.1	LOC107807220	Serine/threonine-protein kinase STY46 OS=Arabidopsis thaliana OX=3702 GN=STY46 PE=1 SV=1
XM_016588698.1	LOC107769478	CO(2)-response secreted protease OS=Arabidopsis thaliana OX=3702 GN=CRSP PE=2 SV=1
XM_016584971.1	LOC107766219	Kinesin-like protein KIN-12F OS=Oryza sativa subsp. japonica OX=39947 GN=KIN12F PE=3 SV=1
XM_016647963.1	LOC107821532	L-type lectin-domain containing receptor kinase IX.1 OS=Arabidopsis thaliana OX=3702 GN=LECRK91 PE=1 SV=1
XM_016651632.1	LOC107824828	Cysteine synthase OS=Spinacia oleracea OX=3562 PE=1 SV=1
XM_016633516.1	LOC107808957	Protein BASIC PENTACYSTEINE2 OS=Arabidopsis thaliana OX=3702 GN=BPC2 PE=1 SV=1
XM_016645849.1	LOC107819707	Werner Syndrome-like exonuclease OS=Arabidopsis thaliana OX=3702 GN=WEX PE=1 SV=1
XM_016610340.1	LOC107788649	General transcription and DNA repair factor IIH subunit TFB1-1 OS=Arabidopsis thaliana OX=3702 GN=TFB1-1 PE=2 SV=1
XM_016653749.1	LOC107826728	Glutathione gamma-glutamylcysteinyltransferase 1 OS=Lotus japonicus OX=34305 GN=PCS1 PE=2 SV=1
XM_016614798.1	LOC107792575	Lignin-forming anionic peroxidase OS=Nicotiana tabacum OX=4097 PE=2 SV=1
XM_016583754.1	LOC107765147	Protein LEO1 homolog OS=Arabidopsis thaliana OX=3702 GN=VIP4 PE=1 SV=1
XM_016598053.1	LOC107777889	Transcription factor bHLH96 OS=Arabidopsis thaliana OX=3702 GN=BHLH96 PE=1 SV=1
XM_016622549.1	LOC107799436	Protein FANTASTIC FOUR 3 OS=Arabidopsis thaliana OX=3702 GN=FAF3 PE=2 SV=1
XM_016576986.1	LOC107759110	UDP-glycosyltransferase 73C3 OS=Arabidopsis thaliana OX=3702 GN=UGT73C3 PE=2 SV=1
XM_016654196.1	LOC107827123	Early nodulin-like protein 2 OS=Arabidopsis thaliana OX=3702 GN=At4g27520 PE=1 SV=1
XM_016601435.1	LOC107780836	Thylakoid lumenal 15.0 kDa protein 2, chloroplastic OS=Arabidopsis thaliana OX=3702 GN=At5g52970 PE=1 SV=2
XM_016613086.1	LOC107791091	RING-H2 finger protein ATL60 OS=Arabidopsis thaliana OX=3702 GN=ATL60 PE=2 SV=1
XM_016594238.1	LOC107774640	Vesicle-associated protein 2-2 OS=Arabidopsis thaliana OX=3702 GN=PVA22 PE=1 SV=1
XM_016581978.1	LOC107763495	Serine/threonine-protein kinase ATR OS=Arabidopsis thaliana OX=3702 GN=ATR PE=2 SV=2
XM_016582001.1	LOC107763515	Pentatricopeptide repeat-containing protein At1g02370, mitochondrial OS=Arabidopsis thaliana OX=3702 GN=At1g02370 PE=2 SV=1
XM_016651289.1	LOC107824510	Cysteine-rich and transmembrane domain-containing protein WIH2 OS=Arabidopsis thaliana OX=3702 GN=WIH2 PE=1 SV=1
XM_016596092.1	LOC107776196	N6-adenosine-methyltransferase non-catalytic subunit MTB OS=Arabidopsis thaliana OX=3702 GN=MTB PE=1 SV=1
XM_016608935.1	LOC107787379	Two-component response regulator ARR11 OS=Arabidopsis thaliana OX=3702 GN=ARR11 PE=1 SV=1
XM_016585466.1	LOC107766658	U4/U6 small nuclear ribonucleoprotein Prp31 homolog OS=Arabidopsis thaliana OX=3702 GN=PRP31 PE=1 SV=1
XM_016625295.1	LOC107801889	Xylan O-acetyltransferase 1 OS=Arabidopsis thaliana OX=3702 GN=ESK1 PE=1 SV=1
XM_016587361.1	LOC107768248	Probable F-box protein At1g65740 OS=Arabidopsis thaliana OX=3702 GN=At1g65740 PE=1 SV=2
XM_016612918.1	LOC107790946	Receptor-like protein kinase HERK 1 OS=Arabidopsis thaliana OX=3702 GN=HERK1 PE=1 SV=1
XM_016624857.1	LOC107801519	S-adenosylmethionine decarboxylase proenzyme OS=Nicotiana sylvestris OX=4096 GN=SAMDC1 PE=2 SV=1
XM_016615572.1	LOC107793250	Transcription termination factor MTERF6, chloroplastic/mitochondrial OS=Arabidopsis thaliana OX=3702 GN=MTERF6 PE=2 SV=1
XM_016658575.1	LOC107830897	Protein C2-DOMAIN ABA-RELATED 4 OS=Arabidopsis thaliana OX=3702 GN=CAR4 PE=1 SV=1
XM_016599851.1	LOC107779418	Protein CTR9 homolog OS=Arabidopsis thaliana OX=3702 GN=VIP6 PE=1 SV=1
XM_016585179.1	LOC107766400	Fasciclin-like arabinogalactan protein 17 OS=Arabidopsis thaliana OX=3702 GN=FLA17 PE=2 SV=1
XM_016605981.1	LOC107784798	Zeatin O-xylosyltransferase OS=Phaseolus vulgaris OX=3885 GN=ZOX1 PE=2 SV=1
XM_016600085.1	LOC107779632	Rapid alkalinization factor OS=Nicotiana tabacum OX=4097 GN=RALF PE=1 SV=1
XM_016640078.1	LOC107814632	Retrovirus-related Pol polyprotein from transposon RE1 OS=Arabidopsis thaliana OX=3702 GN=RE1 PE=2 SV=1
XM_016643144.1	LOC107817342	FT-interacting protein 1 OS=Arabidopsis thaliana OX=3702 GN=FTIP1 PE=1 SV=1
XM_016577299.1	LOC107759370	NADH dehydrogenase [ubiquinone] 1 beta subcomplex subunit 9 OS=Arabidopsis thaliana OX=3702 GN=CIB22 PE=1 SV=1
XM_016648881.1	LOC107822350	Small acidic protein 1 OS=Arabidopsis thaliana OX=3702 GN=SMAP1 PE=1 SV=1
XM_016657686.1	LOC107830202	Oxygen-evolving enhancer protein 2-3, chloroplastic OS=Nicotiana tabacum OX=4097 GN=PSBP3 PE=2 SV=1
XM_016583913.1	LOC107765289	L-ascorbate peroxidase 2, cytosolic OS=Oryza sativa subsp. japonica OX=39947 GN=APX2 PE=1 SV=1
XM_016627705.1	LOC107803911	Mitogen-activated protein kinase kinase kinase 20 OS=Arabidopsis thaliana OX=3702 GN=MAPKKK20 PE=1 SV=1
XM_016600359.1	LOC107779861	Non-specific lipid-transfer protein 3 OS=Oryza sativa subsp. japonica OX=39947 GN=LTP110-A PE=2 SV=1
XM_016604125.1	LOC107783152	FCS-Like Zinc finger 8 OS=Arabidopsis thaliana OX=3702 GN=FLZ8 PE=1 SV=1
XM_016593467.1	LOC107774023	GDSL esterase/lipase At1g29670 OS=Arabidopsis thaliana OX=3702 GN=At1g29670 PE=2 SV=1
XM_016614361.1	LOC107792169	Probable disease resistance RPP8-like protein 2 OS=Arabidopsis thaliana OX=3702 GN=RPP8L2 PE=3 SV=1
XM_016646255.1	LOC107820049	Loganic acid O-methyltransferase OS=Catharanthus roseus OX=4058 GN=LAMT PE=1 SV=1
XM_016650420.1	LOC107823732	Nitrate reductase [NADH] 1 OS=Nicotiana tabacum OX=4097 GN=NIA1 PE=3 SV=1
XM_016609686.1	LOC107788042	Probable signal peptidase complex subunit 1 OS=Arabidopsis thaliana OX=3702 GN=At2g22425 PE=3 SV=1
XM_016626807.1	LOC107803171	Ferredoxin C 1, chloroplastic OS=Arabidopsis thaliana OX=3702 GN=FDC1 PE=1 SV=1
XM_016590637.1	LOC107771296	WRKY transcription factor 22 OS=Arabidopsis thaliana OX=3702 GN=WRKY22 PE=2 SV=1
XM_016606690.1	LOC107785392	Chaperone protein dnaJ 50 OS=Arabidopsis thaliana OX=3702 GN=C50 PE=2 SV=1
XM_016593840.1	LOC107774344	BTB/POZ domain-containing protein POB1 OS=Arabidopsis thaliana OX=3702 GN=POB1 PE=1 SV=2
XM_016651690.1	LOC107824884	DNA topoisomerase 3-alpha OS=Oryza sativa subsp. japonica OX=39947 GN=TOP3A PE=3 SV=1
XM_016587164.1	LOC107768053	Ubiquitin-conjugating enzyme E2 28 OS=Arabidopsis thaliana OX=3702 GN=UBC28 PE=1 SV=1
XM_016585486.1	LOC107766668	Protein DETOXIFICATION 48 OS=Arabidopsis thaliana OX=3702 GN=DTX48 PE=2 SV=1
XM_016637224.1	LOC107812188	Putative late blight resistance protein homolog R1B-14 OS=Solanum demissum OX=50514 GN=R1B-14 PE=3 SV=1
XM_016642547.1	LOC107816798	Cation/H(+) antiporter 18 OS=Arabidopsis thaliana OX=3702 GN=CHX18 PE=2 SV=1
XM_016603120.1	LOC107782256	Splicing factor U2af small subunit B OS=Arabidopsis thaliana OX=3702 GN=U2AF35B PE=1 SV=1
XM_016612913.1	LOC107790940	FCS-Like Zinc finger 6 OS=Arabidopsis thaliana OX=3702 GN=FLZ6 PE=1 SV=1
XM_016649871.1	LOC107823246	Leucine-rich repeat receptor protein kinase EMS1 OS=Arabidopsis thaliana OX=3702 GN=EMS1 PE=1 SV=1
XM_016591075.1	LOC107771653	Extensin-1 OS=Arabidopsis thaliana OX=3702 GN=EXT1 PE=2 SV=2
XM_016580968.1	LOC107762597	Peroxisome biogenesis protein 22 OS=Arabidopsis thaliana OX=3702 GN=PEX22 PE=1 SV=1
XM_016610446.1	LOC107788741	Ethylene-responsive transcription factor ERN1 OS=Medicago truncatula OX=3880 GN=ERN1 PE=2 SV=1
XM_016641914.1	LOC107816214	ATP-dependent zinc metalloprotease FTSH, chloroplastic OS=Nicotiana tabacum OX=4097 GN=FTSH PE=2 SV=2
XM_016610489.1	LOC107788774	Thiamine pyrophosphokinase 2 OS=Arabidopsis thaliana OX=3702 GN=TPK2 PE=2 SV=1
XM_016586520.1	LOC107767503	Pentatricopeptide repeat-containing protein At1g62590 OS=Arabidopsis thaliana OX=3702 GN=At1g62590 PE=2 SV=1
XM_016618790.1	LOC107796070	Peroxidase 64 OS=Arabidopsis thaliana OX=3702 GN=PER64 PE=1 SV=1
XM_016653405.1	LOC107826428	Calcium-dependent protein kinase 16 OS=Arabidopsis thaliana OX=3702 GN=CPK16 PE=1 SV=1
XM_016630527.1	LOC107806382	Pectin acetylesterase 8 OS=Arabidopsis thaliana OX=3702 GN=PAE8 PE=2 SV=1
XM_016641892.1	LOC107816201	Histone H3.2 OS=Nicotiana tabacum OX=4097 GN=B34 PE=1 SV=1
XM_016614845.1	LOC107792609	Protein trichome birefringence-like 43 OS=Arabidopsis thaliana OX=3702 GN=TBL43 PE=2 SV=1
XM_016650888.1	LOC107824151	O-fucosyltransferase 1 OS=Arabidopsis thaliana OX=3702 GN=OFUT1 PE=2 SV=1
XM_016581758.1	LOC107763284	L-ascorbate peroxidase T, chloroplastic OS=Arabidopsis thaliana OX=3702 GN=APXT PE=2 SV=2
XM_016582418.1	LOC107763913	Phospholipase D delta OS=Arabidopsis thaliana OX=3702 GN=PLDDELTA PE=1 SV=2
XM_016586755.1	LOC107767675	Disease resistance protein Roq1 OS=Nicotiana benthamiana OX=4100 GN=ROQ1 PE=1 SV=1
XM_016606394.1	LOC107785158	Succinate dehydrogenase subunit 6, mitochondrial OS=Arabidopsis thaliana OX=3702 GN=SDH6 PE=1 SV=1
XM_016628715.1	LOC107804782	Ankyrin repeat-containing protein ITN1 OS=Arabidopsis thaliana OX=3702 GN=ITN1 PE=1 SV=1
XM_016637756.1	LOC107812613	E3 ubiquitin-protein ligase MPSR1 OS=Arabidopsis thaliana OX=3702 GN=MPSR1 PE=1 SV=1
XM_016607002.1	LOC107785628	Protein RADIALIS-like 1 OS=Arabidopsis thaliana OX=3702 GN=RL1 PE=2 SV=1
XM_016591103.1	LOC107771675	Sulfite exporter TauE/SafE family protein 3 OS=Arabidopsis thaliana OX=3702 GN=At2g25737 PE=2 SV=1
XM_016626619.1	LOC107803026	Pentatricopeptide repeat-containing protein At1g74850, chloroplastic OS=Arabidopsis thaliana OX=3702 GN=PTAC2 PE=2 SV=1
XM_016606590.1	LOC107785316	Serine/threonine/tyrosine-protein kinase HT1 OS=Arabidopsis thaliana OX=3702 GN=HT1 PE=1 SV=1
XM_016596610.1	LOC107776699	Protein IQ-DOMAIN 24 OS=Arabidopsis thaliana OX=3702 GN=IQD24 PE=1 SV=1
XM_016642055.1	LOC107816351	Transcription factor MYB73 OS=Arabidopsis thaliana OX=3702 GN=MYB73 PE=1 SV=1
XM_016627001.1	LOC107803312	Protein unc-13 homolog OS=Arabidopsis thaliana OX=3702 GN=PATROL1 PE=2 SV=1
XM_016580438.1	LOC107762113	Pentatricopeptide repeat-containing protein At4g33170 OS=Arabidopsis thaliana OX=3702 GN=PCMP-H53 PE=3 SV=1
XM_016614687.1	LOC107792471	Retrovirus-related Pol polyprotein from transposon RE2 OS=Arabidopsis thaliana OX=3702 GN=RE2 PE=4 SV=1
XM_016601024.1	LOC107780474	Uncharacterized mitochondrial protein AtMg00310 OS=Arabidopsis thaliana OX=3702 GN=AtMg00310 PE=4 SV=1
XM_016577923.1	LOC107759916	60S ribosomal protein L19-1 OS=Arabidopsis thaliana OX=3702 GN=RPL19A PE=2 SV=1
XM_016644756.1	LOC107818720	Classical arabinogalactan protein 9 OS=Arabidopsis thaliana OX=3702 GN=AGP9 PE=1 SV=2
XM_016634106.1	LOC107809465	Protein HEADING DATE 3B OS=Oryza sativa subsp. japonica OX=39947 GN=HD3B PE=2 SV=1
XM_016630518.1	LOC107806372	Cationic peroxidase 1 OS=Arachis hypogaea OX=3818 GN=PNC1 PE=1 SV=2
XM_016581378.1	LOC107762978	Copal-8-ol diphosphate hydratase, chloroplastic OS=Nicotiana tabacum OX=4097 GN=CPS2 PE=1 SV=1
XM_016659829.1	LOC107832030	AT-rich interactive domain-containing protein 2 OS=Arabidopsis thaliana OX=3702 GN=ARID2 PE=1 SV=1
XM_016598001.1	LOC107777850	Acyl-CoA--sterol O-acyltransferase 1 OS=Arabidopsis thaliana OX=3702 GN=ASAT1 PE=1 SV=1
XM_016649921.1	LOC107823295	Probable transcription factor KAN2 OS=Arabidopsis thaliana OX=3702 GN=KAN2 PE=2 SV=1
XM_016630734.1	LOC107806565	Soyasaponin III rhamnosyltransferase OS=Glycine max OX=3847 GN=GmSGT3 PE=1 SV=1
XM_016586462.1	LOC107767457	Co-chaperone protein p23-1 OS=Brassica napus OX=3708 GN=P23-1 PE=1 SV=1
XM_016628986.1	LOC107805016	Serine carboxypeptidase-like 48 OS=Arabidopsis thaliana OX=3702 GN=SCPL48 PE=2 SV=2
XM_016636769.1	LOC107811778	Auxin-responsive protein SAUR76 OS=Arabidopsis thaliana OX=3702 GN=SAUR76 PE=1 SV=1
XM_016615523.1	LOC107793218	HVA22-like protein a OS=Arabidopsis thaliana OX=3702 GN=HVA22A PE=2 SV=1
XM_016600400.1	LOC107779895	Metal transporter Nramp3 OS=Arabidopsis thaliana OX=3702 GN=NRAMP3 PE=1 SV=2
XM_016615992.1	LOC107793604	Serine/threonine-protein kinase STY13 OS=Arabidopsis thaliana OX=3702 GN=STY13 PE=1 SV=2
XM_016627824.1	LOC107804017	2-alkenal reductase (NADP(+)-dependent) OS=Nicotiana tabacum OX=4097 GN=DBR PE=1 SV=1
XM_016608331.1	LOC107786829	Probable protein S-acyltransferase 4 OS=Arabidopsis thaliana OX=3702 GN=PAT04 PE=2 SV=1
XM_016599586.1	LOC107779213	Probable hexosyltransferase MUCI70 OS=Arabidopsis thaliana OX=3702 GN=MUCI70 PE=1 SV=1
XM_016602211.1	LOC107781501	Enoyl-CoA hydratase 2, peroxisomal OS=Arabidopsis thaliana OX=3702 GN=ECH2 PE=1 SV=1
XM_016615270.1	LOC107792999	Serine/threonine protein phosphatase 2A 57 kDa regulatory subunit B' beta isoform OS=Arabidopsis thaliana OX=3702 GN=B'BETA PE=1 SV=1
XM_016616850.1	LOC107794369	Probable isoprenylcysteine alpha-carbonyl methylesterase ICMEL2 OS=Arabidopsis thaliana OX=3702 GN=ICMEL2 PE=2 SV=1
XM_016630370.1	LOC107806244	Formin-like protein 10 OS=Oryza sativa subsp. japonica OX=39947 GN=FH10 PE=2 SV=1
XM_016587043.1	LOC107767937	Ethylene-responsive transcription factor 1A OS=Arabidopsis thaliana OX=3702 GN=ERF1A PE=1 SV=2
XM_016611149.1	LOC107789353	Mitogen-activated protein kinase homolog NTF3 OS=Nicotiana tabacum OX=4097 GN=NTF3 PE=1 SV=1
XM_016652008.1	LOC107825181	40S ribosomal protein S28 OS=Zea mays OX=4577 GN=RPS28 PE=3 SV=1
XM_016603984.1	LOC107783025	Peroxisome biogenesis protein 1 OS=Arabidopsis thaliana OX=3702 GN=PEX1 PE=1 SV=2
XM_016583387.1	LOC107764789	Probable amidase At4g34880 OS=Arabidopsis thaliana OX=3702 GN=At4g34880 PE=2 SV=1
XM_016654869.1	LOC107827687	Probable galacturonosyltransferase 6 OS=Arabidopsis thaliana OX=3702 GN=GAUT6 PE=2 SV=1
XM_016613551.1	LOC107791467	NAC domain-containing protein 37 OS=Arabidopsis thaliana OX=3702 GN=NAC037 PE=1 SV=1
XM_016601007.1	LOC107780454	Myb family transcription factor PHL5 OS=Arabidopsis thaliana OX=3702 GN=PHL5 PE=2 SV=1
XM_016586513.1	LOC107767502	Pentatricopeptide repeat-containing protein At1g62910 OS=Arabidopsis thaliana OX=3702 GN=At1g62910 PE=2 SV=1
XM_016598240.1	LOC107778058	Amino acid transporter AVT3C OS=Arabidopsis thaliana OX=3702 GN=AVT3C PE=1 SV=1
XM_016642659.1	LOC107816908	Protein kinase G11A OS=Oryza sativa subsp. indica OX=39946 GN=OsI_021818 PE=2 SV=1
XM_016611501.1	LOC107789643	NAC domain-containing protein 86 OS=Arabidopsis thaliana OX=3702 GN=NAC086 PE=2 SV=1
XM_016598993.1	LOC107778704	DEAD-box ATP-dependent RNA helicase 35 OS=Arabidopsis thaliana OX=3702 GN=RH35 PE=2 SV=1
XM_016582263.1	LOC107763767	Glutathione S-transferase L3 OS=Arabidopsis thaliana OX=3702 GN=GSTL3 PE=2 SV=1
XM_016644732.1	LOC107818702	Mitogen-activated protein kinase kinase kinase 17 OS=Arabidopsis thaliana OX=3702 GN=MAPKKK17 PE=1 SV=1
XM_016655600.1	LOC107828321	CHD3-type chromatin-remodeling factor PICKLE OS=Arabidopsis thaliana OX=3702 GN=PKL PE=1 SV=1
XM_016647614.1	LOC107821192	K(+) efflux antiporter 5 OS=Arabidopsis thaliana OX=3702 GN=KEA5 PE=2 SV=1
XM_016633917.1	LOC107809313	Aluminum-activated malate transporter 4 OS=Arabidopsis thaliana OX=3702 GN=ALMT4 PE=3 SV=1
XM_016621340.1	LOC107798365	Probable protein phosphatase 2C 33 OS=Arabidopsis thaliana OX=3702 GN=PPC6-1 PE=1 SV=1
XM_016655575.1	LOC107828294	Nuclear transcription factor Y subunit C-1 OS=Arabidopsis thaliana OX=3702 GN=NFYC1 PE=1 SV=1
XM_016602894.1	LOC107782061	Phenolic glucoside malonyltransferase 1 OS=Nicotiana tabacum OX=4097 GN=mat1 PE=1 SV=1
XM_016641549.1	LOC107815900	TMV resistance protein N OS=Nicotiana glutinosa OX=35889 GN=N PE=1 SV=1
XM_016658362.1	LOC107830730	Beta-glucosidase 46 OS=Arabidopsis thaliana OX=3702 GN=BGLU46 PE=1 SV=2
XM_016639967.1	LOC107814538	Protein EMBRYO DEFECTIVE 1674 OS=Arabidopsis thaliana OX=3702 GN=EMB1674 PE=2 SV=1
XM_016579696.1	LOC107761481	Sm-like protein LSM36B OS=Arabidopsis thaliana OX=3702 GN=LSM6B PE=1 SV=1
XM_016601081.1	LOC107780528	Transcription factor FER-LIKE IRON DEFICIENCY-INDUCED TRANSCRIPTION FACTOR OS=Arabidopsis thaliana OX=3702 GN=FIT PE=1 SV=1
XM_016619647.1	LOC107796826	ABC transporter C family member 2 OS=Arabidopsis thaliana OX=3702 GN=ABCC2 PE=1 SV=2
XM_016579850.1	LOC107761611	UDP-glycosyltransferase 73C3 OS=Arabidopsis thaliana OX=3702 GN=UGT73C3 PE=2 SV=1
XM_016584514.1	LOC107765813	F-box/FBD/LRR-repeat protein At1g13570 OS=Arabidopsis thaliana OX=3702 GN=At1g13570 PE=2 SV=1
XM_016639742.1	LOC107814335	Metacaspase-1 OS=Arabidopsis thaliana OX=3702 GN=AMC1 PE=1 SV=1
XM_016596226.1	LOC107776341	Purple acid phosphatase 2 OS=Ipomoea batatas OX=4120 GN=PAP2 PE=1 SV=1
XM_016650231.1	LOC107823555	Thermospermine synthase ACAULIS5 OS=Arabidopsis thaliana OX=3702 GN=ACL5 PE=1 SV=1
XM_016626600.1	LOC107803005	Protein RESISTANCE TO PHYTOPHTHORA 1, chloroplastic OS=Solanum tuberosum OX=4113 GN=RPH1 PE=2 SV=1
XM_016581819.1	LOC107763344	Protein phosphatase 2C 77 OS=Arabidopsis thaliana OX=3702 GN=ABI2 PE=1 SV=1
XM_016602164.1	LOC107781463	Inactive disease susceptibility protein LOV1 OS=Arabidopsis thaliana OX=3702 GN=LOV1 PE=3 SV=1
XM_016609364.1	LOC107787750	B3 domain-containing protein REM10 OS=Arabidopsis thaliana OX=3702 GN=REM10 PE=1 SV=1
XM_016622094.1	LOC107799032	Protein COFACTOR ASSEMBLY OF COMPLEX C SUBUNIT B CCB4, chloroplastic OS=Arabidopsis thaliana OX=3702 GN=CCB4 PE=1 SV=1
XM_016578718.1	LOC107760634	ATP-dependent Clp protease proteolytic subunit 5, chloroplastic OS=Arabidopsis thaliana OX=3702 GN=CLPP5 PE=1 SV=1
XM_016637951.1	LOC107812781	Calcium-dependent protein kinase 29 OS=Arabidopsis thaliana OX=3702 GN=CPK29 PE=2 SV=2
XM_016626442.1	LOC107802867	Ras-related protein RABD2a OS=Arabidopsis thaliana OX=3702 GN=RABD2A PE=1 SV=3
XM_016657644.1	LOC107830166	Mitogen-activated protein kinase 9 OS=Arabidopsis thaliana OX=3702 GN=MPK9 PE=2 SV=2
XM_016598081.1	LOC107777912	AAA-ATPase At2g46620 OS=Arabidopsis thaliana OX=3702 GN=At2g46620 PE=2 SV=1
XM_016620593.1	LOC107797682	Cilia- and flagella-associated protein 20 OS=Chlamydomonas reinhardtii OX=3055 GN=CFAP20 PE=1 SV=1
XM_016626394.1	LOC107802816	Protein TIC 20-I, chloroplastic OS=Arabidopsis thaliana OX=3702 GN=TIC20-I PE=1 SV=1
XM_016653767.1	LOC107826742	Polyadenylate-binding protein RBP45 OS=Nicotiana plumbaginifolia OX=4092 GN=RBP45 PE=1 SV=1
XM_016636962.1	LOC107811966	ADP,ATP carrier protein, mitochondrial (Fragment) OS=Solanum tuberosum OX=4113 GN=ANT1 PE=2 SV=1
XM_016614489.1	LOC107792292	Nuclear transport factor 2 OS=Arabidopsis thaliana OX=3702 GN=NTF2 PE=1 SV=1
XM_016619545.1	LOC107796742	Pollen-specific leucine-rich repeat extensin-like protein 3 OS=Arabidopsis thaliana OX=3702 GN=PEX3 PE=2 SV=1
XM_016653161.1	LOC107826209	Proteasome subunit beta type-5 OS=Spinacia oleracea OX=3562 PE=2 SV=1
XM_016648106.1	LOC107821675	Rop guanine nucleotide exchange factor 12 OS=Arabidopsis thaliana OX=3702 GN=ROPGEF12 PE=1 SV=1
XM_016647023.1	LOC107820695	Protein RRC1 OS=Arabidopsis thaliana OX=3702 GN=RRC1 PE=1 SV=1
XM_016633869.1	LOC107809266	Probable sodium/metabolite cotransporter BASS3, chloroplastic OS=Arabidopsis thaliana OX=3702 GN=BASS3 PE=2 SV=1
XM_016605151.1	LOC107784086	Protein HIGH ARSENIC CONTENT 1, mitochondrial OS=Arabidopsis thaliana OX=3702 GN=HAC1 PE=1 SV=1
XM_016609599.1	LOC107787969	Thioredoxin-like protein HCF164, chloroplastic OS=Oryza sativa subsp. japonica OX=39947 GN=Os03g0767500 PE=2 SV=1
XM_016582106.1	LOC107763618	Callose synthase 3 OS=Arabidopsis thaliana OX=3702 GN=CALS3 PE=3 SV=3
XM_016624544.1	LOC107801256	Zinc-finger homeodomain protein 1 OS=Oryza sativa subsp. japonica OX=39947 GN=ZHD1 PE=2 SV=1
XM_016658925.1	LOC107831185	40S ribosomal protein S23 OS=Fragaria ananassa OX=3747 GN=RPS23 PE=2 SV=1
XM_016657100.1	LOC107829646	Vacuolar protein sorting-associated protein 29 OS=Arabidopsis thaliana OX=3702 GN=VPS29 PE=2 SV=1
XM_016632575.1	LOC107808090	Boron transporter 4 OS=Arabidopsis thaliana OX=3702 GN=BOR4 PE=2 SV=1
XM_016648119.1	LOC107821682	Probable 2-oxoglutarate-dependent dioxygenase AOP1.2 OS=Arabidopsis thaliana OX=3702 GN=AOP1.2 PE=2 SV=1
XM_016649513.1	LOC107822925	Probable xyloglucan endotransglucosylase/hydrolase protein 30 OS=Arabidopsis thaliana OX=3702 GN=XTH30 PE=2 SV=2
XM_016586557.1	LOC107767523	Probable protein S-acyltransferase 15 OS=Arabidopsis thaliana OX=3702 GN=PAT15 PE=2 SV=1
XM_016578695.1	LOC107760612	Mediator of RNA polymerase II transcription subunit 23 OS=Arabidopsis thaliana OX=3702 GN=MED23 PE=1 SV=1
XM_016620338.1	LOC107797442	C-type lectin receptor-like tyrosine-protein kinase At1g52310 OS=Arabidopsis thaliana OX=3702 GN=At1g52310 PE=2 SV=1
XM_016616537.1	LOC107794082	SKP1-like protein 1 OS=Oryza sativa subsp. japonica OX=39947 GN=SKP1 PE=1 SV=1
XM_016631252.1	LOC107806975	Phosphatidylinositol 4-phosphate 5-kinase 1 OS=Arabidopsis thaliana OX=3702 GN=PIP5K1 PE=1 SV=1
XM_016603331.1	LOC107782445	Antimicrobial peptide D1 OS=Stellaria media OX=13274 PE=1 SV=1
XM_016593433.1	LOC107773988	Subtilisin-like protease SBT5.4 OS=Arabidopsis thaliana OX=3702 GN=SBT5.4 PE=1 SV=1
XM_016660141.1	LOC107832318	Cellulose synthase A catalytic subunit 2 [UDP-forming] OS=Arabidopsis thaliana OX=3702 GN=CESA2 PE=1 SV=1
XM_016619024.1	LOC107796275	Tetraketide alpha-pyrone reductase 2 OS=Arabidopsis thaliana OX=3702 GN=TKPR2 PE=1 SV=1
XM_016634024.1	LOC107809403	CDT1-like protein a, chloroplastic OS=Arabidopsis thaliana OX=3702 GN=CDT1A PE=1 SV=1
XM_016658660.1	LOC107830961	Abscisic-aldehyde oxidase OS=Arabidopsis thaliana OX=3702 GN=AAO3 PE=1 SV=1
XM_016609335.1	LOC107787725	O-fucosyltransferase 20 OS=Arabidopsis thaliana OX=3702 GN=OFUT20 PE=1 SV=1
XM_016616245.1	LOC107793808	Actin-related protein 3 OS=Oryza sativa subsp. japonica OX=39947 GN=ARP3 PE=2 SV=1
XM_016611576.1	LOC107789718	Protein SCO1 homolog 1, mitochondrial OS=Arabidopsis thaliana OX=3702 GN=HCC1 PE=1 SV=1
XM_016608232.1	LOC107786721	ACT domain-containing protein ACR1 OS=Arabidopsis thaliana OX=3702 GN=ACR1 PE=2 SV=1
XM_016641445.1	LOC107815809	Succinate dehydrogenase subunit 6, mitochondrial OS=Arabidopsis thaliana OX=3702 GN=SDH6 PE=1 SV=1
XM_016582795.1	LOC107764239	Probable LRR receptor-like serine/threonine-protein kinase At1g56140 OS=Arabidopsis thaliana OX=3702 GN=At1g56140 PE=2 SV=2
XM_016645281.1	LOC107819189	Phosphatidylinositol 4-kinase alpha 1 OS=Arabidopsis thaliana OX=3702 GN=PI4KA1 PE=1 SV=2
XM_016608909.1	LOC107787354	Uncharacterized protein At4g22758 OS=Arabidopsis thaliana OX=3702 GN=At4g22758 PE=2 SV=1
XM_016652502.1	LOC107825625	Ferredoxin--NADP reductase, root-type isozyme, chloroplastic OS=Nicotiana tabacum OX=4097 PE=2 SV=1
XM_016643122.1	LOC107817321	Kinesin-like protein KIN-14Q OS=Arabidopsis thaliana OX=3702 GN=KIN14Q PE=3 SV=1
XM_016597967.1	LOC107777820	2S sulfur-rich seed storage protein 2 OS=Bertholletia excelsa OX=3645 GN=BE2S2 PE=3 SV=1
XM_016651682.1	LOC107824874	Hydroxyproline O-galactosyltransferase GALT3 OS=Arabidopsis thaliana OX=3702 GN=GALT3 PE=2 SV=1
XM_016631046.1	LOC107806807	Acetate--CoA ligase CCL3 OS=Humulus lupulus OX=3486 GN=CCL3 PE=1 SV=1
XM_016621199.1	LOC107798226	Protein RALF-like 27 OS=Arabidopsis thaliana OX=3702 GN=RALFL27 PE=2 SV=1
XM_016584610.1	LOC107765911	Basic leucine zipper 19 OS=Arabidopsis thaliana OX=3702 GN=BZIP19 PE=2 SV=1
XM_016583720.1	LOC107765114	Ras-related protein Rab11D OS=Nicotiana tabacum OX=4097 GN=RAB11D PE=2 SV=1
XM_016589198.1	LOC107769939	DNA repair protein RAD5A OS=Arabidopsis thaliana OX=3702 GN=RAD5A PE=1 SV=1
XM_016585061.1	LOC107766309	Hsp70-Hsp90 organizing protein 3 OS=Arabidopsis thaliana OX=3702 GN=HOP3 PE=2 SV=1
XM_016656708.1	LOC107829231	DCD domain-containing protein NRP OS=Arabidopsis thaliana OX=3702 GN=NRP PE=1 SV=1
XM_016653106.1	LOC107826156	Disease resistance protein At4g27190 OS=Arabidopsis thaliana OX=3702 GN=At4g27190 PE=2 SV=1
XM_016640030.1	LOC107814593	Protein TRIGALACTOSYLDIACYLGLYCEROL 5, chloroplastic OS=Arabidopsis thaliana OX=3702 GN=TGD5 PE=1 SV=1
XM_016622199.1	LOC107799118	Protein RALF-like 27 OS=Arabidopsis thaliana OX=3702 GN=RALFL27 PE=2 SV=1
XM_016644671.1	LOC107818631	Nudix hydrolase 17, mitochondrial OS=Arabidopsis thaliana OX=3702 GN=NUDT17 PE=2 SV=1
XM_016587276.1	LOC107768172	Zinc finger BED domain-containing protein RICESLEEPER 1 OS=Oryza sativa subsp. japonica OX=39947 GN=Os05g0239150 PE=3 SV=1
XM_016639776.1	LOC107814362	Pentatricopeptide repeat-containing protein At2g21090 OS=Arabidopsis thaliana OX=3702 GN=PCMP-E48 PE=2 SV=1
XM_016586067.1	LOC107767143	BTB/POZ domain-containing protein SR1IP1 OS=Arabidopsis thaliana OX=3702 GN=SR1IP1 PE=1 SV=2
XM_016653166.1	LOC107826214	Ribose-phosphate pyrophosphokinase 3, mitochondrial OS=Spinacia oleracea OX=3562 GN=PRS3 PE=2 SV=1
XM_016603396.1	LOC107782514	Shewanella-like protein phosphatase 1 OS=Arabidopsis thaliana OX=3702 GN=SLP1 PE=1 SV=1
XM_016578437.1	LOC107760392	Transcription factor BEE 3 OS=Arabidopsis thaliana OX=3702 GN=BEE3 PE=2 SV=1
XM_016624882.1	LOC107801536	Preprotein translocase subunit SECE1 OS=Arabidopsis thaliana OX=3702 GN=SECE1 PE=1 SV=1
XM_016614905.1	LOC107792669	29 kDa ribonucleoprotein B, chloroplastic OS=Nicotiana sylvestris OX=4096 PE=2 SV=1
XM_016603311.1	LOC107782425	V-type proton ATPase catalytic subunit A OS=Daucus carota OX=4039 PE=2 SV=1
XM_016628115.1	LOC107804263	F-box protein SKIP14 OS=Arabidopsis thaliana OX=3702 GN=SKIP14 PE=1 SV=1
XM_016630614.1	LOC107806462	Naringenin,2-oxoglutarate 3-dioxygenase (Fragment) OS=Petunia hybrida OX=4102 GN=AN3 PE=1 SV=1
XM_016654542.1	LOC107827407	Dirigent protein 5 OS=Arabidopsis thaliana OX=3702 GN=DIR5 PE=2 SV=1
XM_016627004.1	LOC107803316	Integrin-linked protein kinase 1 OS=Arabidopsis thaliana OX=3702 GN=ILK1 PE=1 SV=1
XM_016619382.1	LOC107796588	Dolichol-phosphate mannose synthase subunit 2 OS=Arabidopsis thaliana OX=3702 GN=DPMS2 PE=1 SV=1
XM_016585285.1	LOC107766489	Dirigent protein 11 OS=Arabidopsis thaliana OX=3702 GN=DIR11 PE=2 SV=1
XM_016578716.1	LOC107760632	Secreted RxLR effector protein 78 OS=Plasmopara viticola OX=143451 GN=RXLR78 PE=3 SV=1
XM_016657903.1	LOC107830368	Aldehyde oxidase GLOX1 OS=Arabidopsis thaliana OX=3702 GN=GLOX1 PE=2 SV=1
XM_016598230.1	LOC107778051	UDP-glycosyltransferase 13 OS=Mangifera indica OX=29780 GN=CGT PE=1 SV=1
XM_016585572.1	LOC107766732	60S acidic ribosomal protein P2-2 OS=Arabidopsis thaliana OX=3702 GN=RPP2B PE=1 SV=1
XM_016638724.1	LOC107813447	GDSL esterase/lipase At5g33370 OS=Arabidopsis thaliana OX=3702 GN=At5g33370 PE=2 SV=1
XM_016614961.1	LOC107792725	Soluble inorganic pyrophosphatase 6, chloroplastic OS=Arabidopsis thaliana OX=3702 GN=PPA6 PE=1 SV=1
XM_016577343.1	LOC107759403	Carbon catabolite repressor protein 4 homolog 1 OS=Arabidopsis thaliana OX=3702 GN=CCR4-1 PE=2 SV=1
XM_016583520.1	LOC107764941	Protein DETOXIFICATION 30 OS=Arabidopsis thaliana OX=3702 GN=DTX30 PE=2 SV=1
XM_016594720.1	LOC107775046	RING-H2 finger protein ATL73 OS=Arabidopsis thaliana OX=3702 GN=ATL73 PE=2 SV=1
XM_016647431.1	LOC107821040	1-aminocyclopropane-1-carboxylate synthase 3 OS=Solanum lycopersicum OX=4081 GN=ACS3 PE=1 SV=1
XM_016631786.1	LOC107807420	Putative late blight resistance protein homolog R1B-17 OS=Solanum demissum OX=50514 GN=R1B-17 PE=3 SV=1
XM_016595381.1	LOC107775633	Transcription factor PERIANTHIA OS=Arabidopsis thaliana OX=3702 GN=PAN PE=1 SV=1
XM_016635637.1	LOC107810803	Tryptophan synthase beta chain 2, chloroplastic OS=Arabidopsis thaliana OX=3702 GN=TSB2 PE=1 SV=2
XM_016630987.1	LOC107806756	Adenylate kinase 4 OS=Oryza sativa subsp. japonica OX=39947 GN=ADK-B PE=2 SV=1
XM_016614674.1	LOC107792462	Pentatricopeptide repeat-containing protein At1g02370, mitochondrial OS=Arabidopsis thaliana OX=3702 GN=At1g02370 PE=2 SV=1
XM_016640432.1	LOC107814928	Benzyl alcohol O-benzoyltransferase OS=Nicotiana tabacum OX=4097 GN=HSR201 PE=1 SV=1
XM_016604999.1	LOC107783964	Vicilin-like seed storage protein At2g18540 OS=Arabidopsis thaliana OX=3702 GN=At2g18540 PE=3 SV=1
XM_016598823.1	LOC107778545	Hypersensitive-induced reaction 1 protein OS=Capsicum annuum OX=4072 GN=HIR1 PE=1 SV=1
XM_016587640.1	LOC107768508	Amino acid transporter AVT1C OS=Arabidopsis thaliana OX=3702 GN=AVT1C PE=1 SV=1
XM_016629246.1	LOC107805249	3-oxoacyl-[acyl-carrier-protein] reductase, chloroplastic OS=Cuphea lanceolata OX=3930 GN=CLKR27 PE=2 SV=1
XM_016652913.1	LOC107825983	Probable cyclic nucleotide-gated ion channel 6 OS=Arabidopsis thaliana OX=3702 GN=CNGC6 PE=1 SV=2
XM_016657487.1	LOC107830016	Pentatricopeptide repeat-containing protein At2g20710, mitochondrial OS=Arabidopsis thaliana OX=3702 GN=At2g20710 PE=2 SV=1
XM_016654762.1	LOC107827595	Cyclin-A3-2 OS=Oryza sativa subsp. japonica OX=39947 GN=CYCA3-2 PE=2 SV=1
XM_016629784.1	LOC107805712	Thaumatin-like protein OS=Actinidia deliciosa OX=3627 GN=tlp PE=1 SV=2
XM_016586047.1	LOC107767125	Centromere/kinetochore protein zw10 homolog OS=Arabidopsis thaliana OX=3702 GN=ZW10 PE=1 SV=1
XM_016643896.1	LOC107817997	Transcription factor UNE12 OS=Arabidopsis thaliana OX=3702 GN=UNE12 PE=1 SV=2
XM_016652587.1	LOC107825695	Ammonium transporter 2 member 5 OS=Medicago truncatula OX=3880 GN=AMT2-5 PE=2 SV=1
XM_016600688.1	LOC107780166	Probable pectate lyase 3 OS=Arabidopsis thaliana OX=3702 GN=AT59 PE=2 SV=1
XM_016603272.1	LOC107782390	Probable serine/threonine-protein kinase SIS8 OS=Arabidopsis thaliana OX=3702 GN=SIS8 PE=1 SV=1
XM_016581352.1	LOC107762951	30S ribosomal protein 3, chloroplastic OS=Spinacia oleracea OX=3562 GN=PSRP3 PE=1 SV=1
XM_016617689.1	LOC107795104	Probable caffeoyl-CoA O-methyltransferase At4g26220 OS=Arabidopsis thaliana OX=3702 GN=At4g26220 PE=2 SV=1
XM_016653041.1	LOC107826088	Aspartic proteinase 36 OS=Arabidopsis thaliana OX=3702 GN=A36 PE=1 SV=1
XM_016589160.1	LOC107769902	WAT1-related protein At3g28050 OS=Arabidopsis thaliana OX=3702 GN=At3g28050 PE=2 SV=1
XM_016616931.1	LOC107794447	Oxysterol-binding protein-related protein 1C OS=Arabidopsis thaliana OX=3702 GN=ORP1C PE=2 SV=1
XM_016625444.1	LOC107802010	Protein disulfide isomerase-like 1-4 OS=Arabidopsis thaliana OX=3702 GN=PDIL1-4 PE=1 SV=1
XM_016578398.1	LOC107760363	RNA-binding KH domain-containing protein RCF3 OS=Arabidopsis thaliana OX=3702 GN=RCF3 PE=1 SV=1
XM_016624354.1	LOC107801083	Serine/arginine-rich splicing factor SR45a OS=Arabidopsis thaliana OX=3702 GN=SR45A PE=1 SV=1
XM_016581896.1	LOC107763406	Protein FEZ OS=Arabidopsis thaliana OX=3702 GN=FEZ PE=2 SV=1
XM_016592306.1	LOC107772841	2-hydroxyisoflavanone dehydratase OS=Glycyrrhiza echinata OX=46348 GN=HIDM PE=1 SV=1
XM_016591437.1	LOC107771967	Protein NODULATION SIGNALING PATHWAY 2 OS=Medicago truncatula OX=3880 GN=NSP2 PE=1 SV=1
XM_016610310.1	LOC107788620	Nucleobase-ascorbate transporter 6 OS=Arabidopsis thaliana OX=3702 GN=NAT6 PE=2 SV=2
XM_016648015.1	LOC107821582	Cellulose synthase-like protein D1 OS=Arabidopsis thaliana OX=3702 GN=CSLD1 PE=2 SV=1
XM_016648000.1	LOC107821568	Protein PATRONUS 2 OS=Arabidopsis thaliana OX=3702 GN=PANS2 PE=2 SV=1
XM_016637878.1	LOC107812720	Retrovirus-related Pol polyprotein from transposon RE1 OS=Arabidopsis thaliana OX=3702 GN=RE1 PE=2 SV=1
XM_016595693.1	LOC107775895	DNA-directed RNA polymerases II, IV and V subunit 3 OS=Arabidopsis thaliana OX=3702 GN=NRPB3 PE=1 SV=1
XM_016607140.1	LOC107785767	Pentatricopeptide repeat-containing protein At4g18975, chloroplastic OS=Arabidopsis thaliana OX=3702 GN=At4g18975 PE=2 SV=2
XM_016606239.1	LOC107785020	Cytoplasmic 60S subunit biogenesis factor REI1 homolog 1 OS=Arabidopsis thaliana OX=3702 GN=REIL1 PE=1 SV=1
XM_016652432.1	LOC107825561	Probable phosphoinositide phosphatase SAC9 OS=Arabidopsis thaliana OX=3702 GN=SAC9 PE=1 SV=1
XM_016581638.1	LOC107763173	Phospholipase A(1) DAD1, chloroplastic OS=Arabidopsis thaliana OX=3702 GN=DAD1 PE=1 SV=1
XM_016622972.1	LOC107799828	Protein VAPYRIN OS=Medicago truncatula OX=3880 GN=VPY PE=1 SV=1
XM_016648061.1	LOC107821622	Ras-related protein YPT3 OS=Nicotiana plumbaginifolia OX=4092 GN=YPT3 PE=2 SV=1
XM_016630956.1	LOC107806732	Protein NLP7 OS=Arabidopsis thaliana OX=3702 GN=NLP7 PE=1 SV=2
XM_016597427.1	LOC107777417	Putative glucose-6-phosphate 1-epimerase OS=Cenchrus ciliaris OX=35872 PE=2 SV=1
XM_016615057.1	LOC107792815	Fruit protein pKIWI502 OS=Actinidia deliciosa OX=3627 GN=pKIWI502 PE=2 SV=1
XM_016634884.1	LOC107810144	Retrovirus-related Pol polyprotein from transposon RE2 OS=Arabidopsis thaliana OX=3702 GN=RE2 PE=4 SV=1
XM_016635402.1	LOC107810608	F-box protein PP2-A15 OS=Arabidopsis thaliana OX=3702 GN=PP2A15 PE=2 SV=1
XM_016624650.1	LOC107801339	RNA polymerase II transcriptional coactivator KIWI OS=Arabidopsis thaliana OX=3702 GN=KIWI PE=1 SV=1
XM_016631608.1	LOC107807256	Signal peptide peptidase OS=Arabidopsis thaliana OX=3702 GN=SPP PE=2 SV=1
XM_016602840.1	LOC107782006	G-type lectin S-receptor-like serine/threonine-protein kinase At1g34300 OS=Arabidopsis thaliana OX=3702 GN=At1g34300 PE=1 SV=1
XM_016597745.1	LOC107777659	Peroxisomal (S)-2-hydroxy-acid oxidase OS=Spinacia oleracea OX=3562 PE=1 SV=1
XM_016613400.1	LOC107791355	GDSL esterase/lipase At5g03810 OS=Arabidopsis thaliana OX=3702 GN=At5g03810 PE=3 SV=1
XM_016656112.1	LOC107828745	Ras-related protein RABA1c OS=Arabidopsis thaliana OX=3702 GN=RABA1C PE=1 SV=1
XM_016611648.1	LOC107789780	WAT1-related protein At3g02690, chloroplastic OS=Arabidopsis thaliana OX=3702 GN=At3g02690 PE=1 SV=1
XM_016628484.1	LOC107804567	Protein CHUP1, chloroplastic OS=Arabidopsis thaliana OX=3702 GN=CHUP1 PE=1 SV=1
XM_016600144.1	LOC107779675	E3 ubiquitin-protein ligase SPL2 OS=Arabidopsis thaliana OX=3702 GN=SPL2 PE=2 SV=1
XM_016580712.1	LOC107762357	LysM domain receptor-like kinase 3 OS=Medicago truncatula OX=3880 GN=LYK3 PE=1 SV=1
XM_016580274.1	LOC107761973	Ethylene-responsive transcription factor ERF011 OS=Arabidopsis thaliana OX=3702 GN=ERF011 PE=2 SV=1
XM_016630360.1	LOC107806234	Probable 2-oxoglutarate-dependent dioxygenase SLC1 OS=Oryza sativa subsp. japonica OX=39947 GN=SLC1 PE=2 SV=1
XM_016652183.1	LOC107825336	Snakin-2 OS=Solanum tuberosum OX=4113 GN=SN2 PE=1 SV=1
XM_016580108.1	LOC107761822	Mitogen-activated protein kinase kinase 2 OS=Arabidopsis thaliana OX=3702 GN=MKK2 PE=1 SV=2
XM_016628911.1	LOC107804954	Light-inducible protein CPRF2 OS=Petroselinum crispum OX=4043 GN=CPRF2 PE=2 SV=2
XM_016577908.1	LOC107759904	Protein RNA-directed DNA methylation 3 OS=Arabidopsis thaliana OX=3702 GN=RDM3 PE=1 SV=1
XM_016653948.1	LOC107826902	Chromo domain protein LHP1 OS=Solanum lycopersicum OX=4081 GN=LHP1 PE=1 SV=2
XM_016613275.1	LOC107791250	ABC transporter B family member 6 OS=Arabidopsis thaliana OX=3702 GN=ABCB6 PE=1 SV=2
XM_016647953.1	LOC107821521	Heat shock protein 90-6, mitochondrial OS=Arabidopsis thaliana OX=3702 GN=HSP90-6 PE=1 SV=1
XM_016597313.1	LOC107777321	Chloride channel protein CLC-b OS=Arabidopsis thaliana OX=3702 GN=CLC-B PE=1 SV=1
XM_016647878.1	LOC107821444	Secretory carrier-associated membrane protein 1 OS=Arabidopsis thaliana OX=3702 GN=SCAMP1 PE=2 SV=1
XM_016643042.1	LOC107817245	Bifunctional fucokinase/fucose pyrophosphorylase OS=Arabidopsis thaliana OX=3702 GN=FKGP PE=1 SV=2
XM_016626455.1	LOC107802879	Probable protein phosphatase 2C 39 OS=Arabidopsis thaliana OX=3702 GN=At3g15260 PE=2 SV=1
XM_016585682.1	LOC107766810	Early nodulin-like protein 1 OS=Arabidopsis thaliana OX=3702 GN=At2g25060 PE=2 SV=2
XM_016590309.1	LOC107770984	Bidirectional sugar transporter SWEET1a OS=Oryza sativa subsp. japonica OX=39947 GN=SWEET1A PE=2 SV=1
XM_016630086.1	LOC107805968	Equilibrative nucleotide transporter 8 OS=Arabidopsis thaliana OX=3702 GN=ETN8 PE=2 SV=1
XM_016595400.1	LOC107775653	Kinesin-like protein NACK2 OS=Nicotiana tabacum OX=4097 GN=NACK2 PE=1 SV=1
XM_016635180.1	LOC107810402	Ankyrin repeat domain-containing protein 2A OS=Arabidopsis thaliana OX=3702 GN=AKR2A PE=1 SV=2
XM_016640670.1	LOC107815153	Serine carboxypeptidase II-2 (Fragment) OS=Hordeum vulgare OX=4513 GN=CXP;2-2 PE=1 SV=1
XM_016639132.1	LOC107813822	Protein AE7 OS=Arabidopsis thaliana OX=3702 GN=AE7 PE=1 SV=2
XM_016643240.1	LOC107817417	Zinc finger BED domain-containing protein RICESLEEPER 2 OS=Oryza sativa subsp. japonica OX=39947 GN=Os03g0733400 PE=2 SV=1
XM_016613739.1	LOC107791644	Tyrosyl-DNA phosphodiesterase 1 OS=Arabidopsis thaliana OX=3702 GN=TDP1 PE=1 SV=1
XM_016598765.1	LOC107778493	GDSL esterase/lipase At2g23540 OS=Arabidopsis thaliana OX=3702 GN=At2g23540 PE=2 SV=1
XM_016648690.1	LOC107822179	7-deoxyloganetin glucosyltransferase OS=Catharanthus roseus OX=4058 GN=UGT85A23 PE=1 SV=1
XM_016632690.1	LOC107808199	2-isopropylmalate synthase A OS=Solanum pennellii OX=28526 GN=IPMSA PE=2 SV=1
XM_016593842.1	LOC107774346	Floricaula/leafy homolog 2 OS=Nicotiana tabacum OX=4097 GN=FL2 PE=2 SV=1
XM_016605603.1	LOC107784469	Protein DETOXIFICATION 12 OS=Arabidopsis thaliana OX=3702 GN=DTX12 PE=2 SV=1
XM_016582642.1	LOC107764115	F-box/FBD/LRR-repeat protein At1g13570 OS=Arabidopsis thaliana OX=3702 GN=At1g13570 PE=2 SV=1
XM_016612791.1	LOC107790826	Thebaine 6-O-demethylase OS=Papaver somniferum OX=3469 GN=T6ODM PE=1 SV=1
XM_016659361.1	LOC107831577	G-type lectin S-receptor-like serine/threonine-protein kinase LECRK3 OS=Oryza sativa subsp. indica OX=39946 GN=LECRK3 PE=3 SV=2
XM_016610556.1	LOC107788825	Isoaspartyl peptidase/L-asparaginase OS=Lupinus luteus OX=3873 PE=1 SV=1
XM_016632088.1	LOC107807663	Dihydroorotase, mitochondrial OS=Arabidopsis thaliana OX=3702 GN=PYR4 PE=1 SV=1
XM_016634213.1	LOC107809558	Golgin candidate 2 OS=Arabidopsis thaliana OX=3702 GN=GC2 PE=1 SV=1
XM_016610868.1	LOC107789101	Auxin-responsive protein IAA27 OS=Arabidopsis thaliana OX=3702 GN=IAA27 PE=1 SV=1
XM_016595375.1	LOC107775625	Protein WHAT'S THIS FACTOR 9, mitochondrial OS=Arabidopsis thaliana OX=3702 GN=WTF9 PE=4 SV=1
XM_016603333.1	LOC107782448	Increased DNA methylation 1 OS=Arabidopsis thaliana OX=3702 GN=IDM1 PE=1 SV=1
XM_016635579.1	LOC107810757	Endo-1,4-beta-xylanase 5 OS=Arabidopsis thaliana OX=3702 GN=XYN5 PE=3 SV=1
XM_016588897.1	LOC107769660	Tocopherol O-methyltransferase, chloroplastic OS=Arabidopsis thaliana OX=3702 GN=VTE4 PE=1 SV=2
XM_016583045.1	LOC107764478	Inositol 1,3,4-trisphosphate 5/6-kinase 4 OS=Arabidopsis thaliana OX=3702 GN=ITPK4 PE=1 SV=2
XM_016597029.1	LOC107777061	50S ribosomal protein L12, chloroplastic OS=Nicotiana sylvestris OX=4096 PE=2 SV=1
XM_016643002.1	LOC107817212	Protein trichome birefringence-like 5 OS=Arabidopsis thaliana OX=3702 GN=TBL5 PE=2 SV=1
XM_016614457.1	LOC107792264	Golgin candidate 2 OS=Arabidopsis thaliana OX=3702 GN=GC2 PE=1 SV=1
XM_016624400.1	LOC107801121	Hydroxyproline O-galactosyltransferase HPGT3 OS=Arabidopsis thaliana OX=3702 GN=HPGT3 PE=2 SV=1
XM_016641812.1	LOC107816122	Proteinase inhibitor type-2 OS=Nicotiana tabacum OX=4097 PE=2 SV=1
XM_016596467.1	LOC107776549	Non-specific lipid transfer protein GPI-anchored 3 OS=Arabidopsis thaliana OX=3702 GN=LTPG3 PE=2 SV=1
XM_016605861.1	LOC107784700	Probable linoleate 9S-lipoxygenase 5 OS=Solanum tuberosum OX=4113 GN=LOX1.5 PE=2 SV=1
XM_016608915.1	LOC107787359	Kinesin-like protein KIN-12B OS=Arabidopsis thaliana OX=3702 GN=KIN12B PE=1 SV=1
XM_016595708.1	LOC107775907	Putative late blight resistance protein homolog R1B-16 OS=Solanum demissum OX=50514 GN=R1B-16 PE=3 SV=1
XM_016603969.1	LOC107783010	Glycine dehydrogenase (decarboxylating), mitochondrial OS=Solanum tuberosum OX=4113 GN=GDCSP PE=2 SV=1
XM_016590504.1	LOC107771175	Anaphase-promoting complex subunit 4 OS=Arabidopsis thaliana OX=3702 GN=APC4 PE=2 SV=2
XM_016624732.1	LOC107801402	NADH dehydrogenase [ubiquinone] iron-sulfur protein 7, mitochondrial OS=Solanum tuberosum OX=4113 PE=2 SV=1
XM_016655587.1	LOC107828308	Subtilisin-like protease SBT2.4 OS=Arabidopsis thaliana OX=3702 GN=SBT2.4 PE=1 SV=1
XM_016590962.1	LOC107771561	Alpha-xylosidase 1 OS=Arabidopsis thaliana OX=3702 GN=XYL1 PE=1 SV=1
XM_016618572.1	LOC107795833	Oligoribonuclease OS=Arabidopsis thaliana OX=3702 GN=At2g26970 PE=2 SV=2
XM_016589659.1	LOC107770357	Calcium and calcium/calmodulin-dependent serine/threonine-protein kinase OS=Lotus japonicus OX=34305 GN=CCAMK PE=1 SV=1
XM_016642303.1	LOC107816578	Polygalacturonase At1g48100 OS=Arabidopsis thaliana OX=3702 GN=At1g48100 PE=2 SV=1
XM_016619933.1	LOC107797075	Agamous-like MADS-box protein TM6 OS=Vitis vinifera OX=29760 GN=TM6 PE=2 SV=1
XM_016592401.1	LOC107772946	Protein Ycf2 OS=Oenothera glazioviana OX=482428 GN=ycf2-A PE=3 SV=1
XM_016583723.1	LOC107765116	14-3-3-like protein A OS=Nicotiana tabacum OX=4097 PE=2 SV=1
XM_016584317.1	LOC107765648	Biotin carboxyl carrier protein of acetyl-CoA carboxylase 1, chloroplastic OS=Arabidopsis thaliana OX=3702 GN=BCCP1 PE=1 SV=2
XM_016598095.1	LOC107777925	Vegetative cell wall protein gp1 OS=Chlamydomonas reinhardtii OX=3055 GN=GP1 PE=1 SV=1
XM_016634387.1	LOC107809722	Transcription factor bHLH75 OS=Arabidopsis thaliana OX=3702 GN=BHLH75 PE=2 SV=1
XM_016613036.1	LOC107791048	Imidazoleglycerol-phosphate dehydratase, chloroplastic OS=Pisum sativum OX=3888 GN=HIS3 PE=2 SV=1
XM_016608607.1	LOC107787088	Probable protein phosphatase 2C 33 OS=Arabidopsis thaliana OX=3702 GN=PPC6-1 PE=1 SV=1
XM_016623264.1	LOC107800118	Protein EMBRYO SAC DEVELOPMENT ARREST 30 OS=Arabidopsis thaliana OX=3702 GN=EDA30 PE=2 SV=1
XM_016579952.1	LOC107761700	Heavy metal-associated isoprenylated plant protein 8 OS=Arabidopsis thaliana OX=3702 GN=HIPP08 PE=3 SV=1
XM_016619104.1	LOC107796348	F-box protein At5g07610 OS=Arabidopsis thaliana OX=3702 GN=At5g07610 PE=2 SV=1
XM_016597883.1	LOC107777755	Protease Do-like 7 OS=Arabidopsis thaliana OX=3702 GN=DEGP7 PE=2 SV=1
XM_016654475.1	LOC107827359	Elongation factor 1-gamma 2 OS=Oryza sativa subsp. japonica OX=39947 GN=Os02g0220500 PE=2 SV=2
XM_016611603.1	LOC107789735	Ankyrin repeat-containing protein BDA1 OS=Arabidopsis thaliana OX=3702 GN=BAD1 PE=1 SV=1
XM_016654646.1	LOC107827499	Probable acetyltransferase NATA1-like OS=Arabidopsis thaliana OX=3702 GN=At2g39020 PE=2 SV=1
XM_016643034.1	LOC107817238	Vacuolar protein sorting-associated protein 24 homolog 1 OS=Arabidopsis thaliana OX=3702 GN=VPS24-1 PE=1 SV=1
XM_016633377.1	LOC107808812	Uncharacterized protein At2g33490 OS=Arabidopsis thaliana OX=3702 GN=At2g33490 PE=4 SV=2
XM_016626271.1	LOC107802720	Beta-glucuronosyltransferase GlcAT14B OS=Arabidopsis thaliana OX=3702 GN=GLCAT14B PE=2 SV=1
XM_016621586.1	LOC107798573	Oligopeptide transporter 4 OS=Arabidopsis thaliana OX=3702 GN=OPT4 PE=1 SV=1
XM_016641073.1	LOC107815488	Probable cysteine protease RD21B OS=Arabidopsis thaliana OX=3702 GN=RD21B PE=1 SV=1
XM_016644400.1	LOC107818396	Glycine-rich cell wall structural protein OS=Hordeum vulgare OX=4513 GN=GRP PE=2 SV=1
XM_016647906.1	LOC107821471	O-fucosyltransferase 7 OS=Arabidopsis thaliana OX=3702 GN=OFUT7 PE=2 SV=1
XM_016633401.1	LOC107808838	Mitogen-activated protein kinase homolog MMK2 OS=Medicago sativa OX=3879 GN=MMK2 PE=2 SV=1
XM_016593146.1	LOC107773722	Alpha-1,6-mannosyl-glycoprotein 2-beta-N-acetylglucosaminyltransferase OS=Arabidopsis thaliana OX=3702 GN=GNT2 PE=1 SV=1
XM_016593750.1	LOC107774254	E3 ubiquitin protein ligase RIE1 OS=Arabidopsis thaliana OX=3702 GN=RIE1 PE=2 SV=1
XM_016623772.1	LOC107800580	Phytochrome-interacting ankyrin-repeat protein 2 OS=Arabidopsis thaliana OX=3702 GN=PIA2 PE=1 SV=1
XM_016611696.1	LOC107789826	Mitochondrial import inner membrane translocase subunit TIM50 OS=Phytophthora infestans OX=4787 GN=TIM50 PE=2 SV=1
XM_016629118.1	LOC107805129	Tubby-like F-box protein 5 OS=Oryza sativa subsp. japonica OX=39947 GN=TULP5 PE=2 SV=1
XM_016604725.1	LOC107783709	Probable glutathione S-transferase OS=Glycine max OX=3847 GN=HSP26-A PE=2 SV=1
XM_016600254.1	LOC107779768	Peroxidase 3 OS=Arabidopsis thaliana OX=3702 GN=PER3 PE=2 SV=1
XM_016623128.1	LOC107799986	EH domain-containing protein 1 OS=Arabidopsis thaliana OX=3702 GN=EHD1 PE=1 SV=1
XM_016611429.1	LOC107789591	Retrovirus-related Pol polyprotein from transposon TNT 1-94 OS=Nicotiana tabacum OX=4097 PE=2 SV=1
XM_016642310.1	LOC107816586	Light-sensor Protein kinase OS=Ceratodon purpureus OX=3225 GN=PHY1 PE=3 SV=3
XM_016607640.1	LOC107786188	60S ribosomal protein L12 OS=Prunus armeniaca OX=36596 GN=RPL12 PE=2 SV=1
XM_016604458.1	LOC107783483	Protein TWIN SISTER of FT OS=Arabidopsis thaliana OX=3702 GN=TSF PE=2 SV=1
XM_016644179.1	LOC107818226	Aspartyl protease family protein 2 OS=Arabidopsis thaliana OX=3702 GN=APF2 PE=2 SV=1
XM_016624308.1	LOC107801047	Ninja-family protein AFP1 OS=Arabidopsis thaliana OX=3702 GN=AFP1 PE=1 SV=1
XM_016605593.1	LOC107784459	Protein ENDOPLASMIC RETICULUM-ARRESTED PEN3 OS=Arabidopsis thaliana OX=3702 GN=EAP3 PE=1 SV=1
XM_016655665.1	LOC107828377	Hyoscyamine 6-dioxygenase OS=Hyoscyamus niger OX=4079 GN=H6H PE=1 SV=1
XM_016616849.1	LOC107794368	Transmembrane ascorbate ferrireductase 2 OS=Arabidopsis thaliana OX=3702 GN=CYB561B PE=1 SV=1
XM_016643181.1	LOC107817372	Retrovirus-related Pol polyprotein from transposon RE1 OS=Arabidopsis thaliana OX=3702 GN=RE1 PE=2 SV=1
XM_016643349.1	LOC107817504	60S ribosomal protein L17-1 OS=Arabidopsis thaliana OX=3702 GN=RPL17A PE=2 SV=1
XM_016598951.1	LOC107778660	Ras-related protein RABA5b OS=Arabidopsis thaliana OX=3702 GN=RABA5B PE=1 SV=1
XM_016584602.1	LOC107765904	Disease resistance protein RUN1 OS=Vitis rotundifolia OX=103349 GN=RUN1 PE=1 SV=1
XM_016646911.1	LOC107820597	Probable glutathione peroxidase 8 OS=Arabidopsis thaliana OX=3702 GN=GPX8 PE=2 SV=1
XM_016595755.1	LOC107775945	Protein STRICTOSIDINE SYNTHASE-LIKE 2 OS=Arabidopsis thaliana OX=3702 GN=SSL2 PE=2 SV=1
XM_016580416.1	LOC107762091	Coniferyl alcohol acyltransferase OS=Petunia hybrida OX=4102 GN=CFAT PE=1 SV=1
XM_016638861.1	LOC107813583	Pentatricopeptide repeat-containing protein At1g62670, mitochondrial OS=Arabidopsis thaliana OX=3702 GN=At1g62670 PE=3 SV=2
XM_016577465.1	LOC107759506	Probable inactive purple acid phosphatase 27 OS=Arabidopsis thaliana OX=3702 GN=PAP27 PE=2 SV=1
XM_016580138.1	LOC107761850	Protein CPR-5 OS=Arabidopsis thaliana OX=3702 GN=CPR5 PE=1 SV=1
XM_016592007.1	LOC107772504	Probable inactive leucine-rich repeat receptor-like protein kinase At3g03770 OS=Arabidopsis thaliana OX=3702 GN=At3g03770 PE=1 SV=1
XM_016636120.1	LOC107811234	Increased DNA methylation 1 OS=Arabidopsis thaliana OX=3702 GN=IDM1 PE=1 SV=1
XM_016638525.1	LOC107813278	5-amino-6-(5-phospho-D-ribitylamino)uracil phosphatase, chloroplastic OS=Arabidopsis thaliana OX=3702 GN=PYRP2 PE=1 SV=1
XM_016594326.1	LOC107774702	Tobamovirus multiplication protein 1 OS=Nicotiana tabacum OX=4097 GN=TOM1 PE=1 SV=1
XM_016603687.1	LOC107782751	Glycosyltransferase BC10 OS=Oryza sativa subsp. japonica OX=39947 GN=BC10 PE=1 SV=1
XM_016645027.1	LOC107818946	Glycine-rich RNA-binding protein GRP2A OS=Sinapis alba OX=3728 PE=2 SV=1
XM_016600213.1	LOC107779732	Rust resistance kinase Lr10 OS=Triticum aestivum OX=4565 GN=LRK10 PE=2 SV=1
XM_016587484.1	LOC107768360	Rac-like GTP-binding protein RHO1 OS=Beta vulgaris OX=161934 GN=RHO1 PE=2 SV=1
XM_016591975.1	LOC107772469	Syntaxin-31 OS=Arabidopsis thaliana OX=3702 GN=SYP31 PE=1 SV=1
XM_016646073.1	LOC107819895	DEK domain-containing chromatin-associated protein 4 OS=Arabidopsis thaliana OX=3702 GN=DEK4 PE=1 SV=1
XM_016618477.1	LOC107795785	Auxin-responsive protein SAUR65 OS=Arabidopsis thaliana OX=3702 GN=SAUR65 PE=2 SV=1
XM_016627830.1	LOC107804023	WD-40 repeat-containing protein MSI1 OS=Solanum lycopersicum OX=4081 GN=MSI1 PE=2 SV=1
XM_016609187.1	LOC107787594	Protein DETOXIFICATION 48 OS=Arabidopsis thaliana OX=3702 GN=DTX48 PE=2 SV=1
XM_016632853.1	LOC107808342	Succinate dehydrogenase subunit 5, mitochondrial OS=Arabidopsis thaliana OX=3702 GN=SDH5 PE=1 SV=1
XM_016614184.1	LOC107792012	Transaldolase (Fragments) OS=Capsicum annuum var. annuum OX=40321 PE=1 SV=1
XM_016658599.1	LOC107830915	Zeta-carotene desaturase, chloroplastic/chromoplastic OS=Solanum lycopersicum OX=4081 GN=ZDS PE=2 SV=1
XM_016611335.1	LOC107789506	26S proteasome regulatory subunit 4 homolog A OS=Arabidopsis thaliana OX=3702 GN=RPT2A PE=1 SV=1
XM_016614025.1	LOC107791859	Cytochrome P450 90A1 OS=Arabidopsis thaliana OX=3702 GN=CYP90A1 PE=1 SV=1
XM_016591696.1	LOC107772204	Homeobox protein knotted-1-like 3 OS=Malus domestica OX=3750 PE=2 SV=1
XM_016596435.1	LOC107776519	CSC1-like protein At4g35870 OS=Arabidopsis thaliana OX=3702 GN=GFS10 PE=2 SV=1
XM_016609902.1	LOC107788226	Protein Ycf2 OS=Oenothera biennis OX=3942 GN=ycf2-A PE=3 SV=1
XM_016630000.1	LOC107805901	Isoleucine--tRNA ligase, chloroplastic/mitochondrial OS=Arabidopsis thaliana OX=3702 GN=OVA2 PE=2 SV=1
XM_016618603.1	LOC107795897	Cation/calcium exchanger 1 OS=Arabidopsis thaliana OX=3702 GN=CCX1 PE=2 SV=1
XM_016588970.1	LOC107769730	Mediator of RNA polymerase II transcription subunit 30 OS=Arabidopsis thaliana OX=3702 GN=MED30 PE=1 SV=1
XM_016615238.1	LOC107792970	Abscisic acid receptor PYL2 OS=Arabidopsis thaliana OX=3702 GN=PYL2 PE=1 SV=1
XM_016595569.1	LOC107775789	Vesicle-associated membrane protein 711 OS=Arabidopsis thaliana OX=3702 GN=VAMP711 PE=1 SV=2
XM_016585400.1	LOC107766591	Transcription factor LHW OS=Arabidopsis thaliana OX=3702 GN=LHW PE=1 SV=1
XM_016626537.1	LOC107802951	Subtilisin-like protease SBT3 OS=Solanum lycopersicum OX=4081 GN=sbt3 PE=1 SV=1
XM_016642879.1	LOC107817104	Protein STRUBBELIG-RECEPTOR FAMILY 2 OS=Arabidopsis thaliana OX=3702 GN=SRF2 PE=1 SV=1
XM_016658948.1	LOC107831208	Protein MODIFIER OF SNC1 1 OS=Arabidopsis thaliana OX=3702 GN=MOS1 PE=1 SV=2
XM_016660028.1	LOC107832214	Loganic acid O-methyltransferase OS=Catharanthus roseus OX=4058 GN=LAMT PE=1 SV=1
XM_016652019.1	LOC107825190	Alpha carbonic anhydrase 8 OS=Arabidopsis thaliana OX=3702 GN=ACA8 PE=3 SV=3
XM_016584928.1	LOC107766182	LRR receptor-like serine/threonine-protein kinase GSO1 OS=Arabidopsis thaliana OX=3702 GN=GSO1 PE=1 SV=1
XM_016603627.1	LOC107782696	U-box domain-containing protein 51 OS=Arabidopsis thaliana OX=3702 GN=PUB51 PE=2 SV=2
XM_016597407.1	LOC107777398	Retrovirus-related Pol polyprotein from transposon RE1 OS=Arabidopsis thaliana OX=3702 GN=RE1 PE=2 SV=1
XM_016655427.1	LOC107828163	Glutamate-1-semialdehyde 2,1-aminomutase 2, chloroplastic OS=Arabidopsis thaliana OX=3702 GN=GSA2 PE=1 SV=2
XM_016585609.1	LOC107766765	Cleavage and polyadenylation specificity factor subunit 2 OS=Arabidopsis thaliana OX=3702 GN=CPSF100 PE=1 SV=2
XM_016652194.1	LOC107825345	Receptor like protein 29 OS=Arabidopsis thaliana OX=3702 GN=RLP29 PE=2 SV=1
XM_016633600.1	LOC107809019	Acetate--CoA ligase CCL3 OS=Humulus lupulus OX=3486 GN=CCL3 PE=1 SV=1
XM_016610584.1	LOC107788853	Polyubiquitin OS=Nicotiana sylvestris OX=4096 GN=UBI11 PE=2 SV=1
XM_016576762.1	LOC107758915	BEL1-like homeodomain protein 6 OS=Arabidopsis thaliana OX=3702 GN=BLH6 PE=1 SV=1
XM_016657666.1	LOC107830187	Pathogenesis-related protein STH-2 OS=Solanum tuberosum OX=4113 GN=STH-2 PE=2 SV=1
XM_016628777.1	LOC107804838	Heterogeneous nuclear ribonucleoprotein 1 OS=Arabidopsis thaliana OX=3702 GN=RNP1 PE=1 SV=1
XM_016618161.1	LOC107795501	Alpha-soluble NSF attachment protein OS=Solanum tuberosum OX=4113 PE=2 SV=1
XM_016619352.1	LOC107796558	Photosystem I P700 chlorophyll a apoprotein A2 OS=Nicotiana sylvestris OX=4096 GN=psaB PE=3 SV=1
XM_016589406.1	LOC107770138	Protein NRT1/ PTR FAMILY 7.3 OS=Arabidopsis thaliana OX=3702 GN=NPF7.3 PE=1 SV=2
XM_016638462.1	LOC107813223	Pentatricopeptide repeat-containing protein At3g22150, chloroplastic OS=Arabidopsis thaliana OX=3702 GN=PCMP-E95 PE=2 SV=1
XM_016594465.1	LOC107774816	Probable histone H2AXb OS=Arabidopsis thaliana OX=3702 GN=At1g54690 PE=1 SV=1
XM_016645041.1	LOC107818959	Retrovirus-related Pol polyprotein from transposon RE1 OS=Arabidopsis thaliana OX=3702 GN=RE1 PE=2 SV=1
XM_016580256.1	LOC107761961	Agamous-like MADS-box protein AGL80 OS=Arabidopsis thaliana OX=3702 GN=AGL80 PE=1 SV=1
XM_016634005.1	LOC107809391	Glycosyltransferase BC10 OS=Oryza sativa subsp. japonica OX=39947 GN=BC10 PE=1 SV=1
XM_016623689.1	LOC107800505	Glutamate receptor 2.8 OS=Arabidopsis thaliana OX=3702 GN=GLR2.8 PE=2 SV=2
XM_016615867.1	LOC107793496	Ubiquitin-conjugating enzyme E2-23 kDa OS=Triticum aestivum OX=4565 GN=UBC4 PE=1 SV=1
XM_016587753.1	LOC107768631	Pistil-specific extensin-like protein OS=Nicotiana tabacum OX=4097 PE=2 SV=1
XM_016606697.1	LOC107785397	Probable BOI-related E3 ubiquitin-protein ligase 2 OS=Arabidopsis thaliana OX=3702 GN=BRG2 PE=1 SV=1
XM_016647107.1	LOC107820766	Subtilisin-like protease SBT1.1 OS=Arabidopsis thaliana OX=3702 GN=SBTI1.1 PE=1 SV=1
XM_016614584.1	LOC107792373	Rho GTPase-activating protein REN1 OS=Arabidopsis thaliana OX=3702 GN=REN1 PE=1 SV=2
XM_016622330.1	LOC107799240	HVA22-like protein f OS=Arabidopsis thaliana OX=3702 GN=HVA22F PE=2 SV=1
XM_016607380.1	LOC107785954	Nuclear transcription factor Y subunit B-5 OS=Arabidopsis thaliana OX=3702 GN=NFYB5 PE=1 SV=1
XM_016595771.1	LOC107775964	F-box protein At3g07870 OS=Arabidopsis thaliana OX=3702 GN=At3g07870 PE=2 SV=1
XM_016594165.1	LOC107774583	Anthocyanidin reductase ((2S)-flavan-3-ol-forming) OS=Vitis vinifera OX=29760 GN=ANR PE=1 SV=1
XM_016598638.1	LOC107778387	Abscisic acid receptor PYL4 OS=Arabidopsis thaliana OX=3702 GN=PYL4 PE=1 SV=1
XM_016629564.1	LOC107805507	Glucan endo-1,3-beta-glucosidase 5 OS=Arabidopsis thaliana OX=3702 GN=At4g31140 PE=2 SV=1
XM_016598423.1	LOC107778211	Bet1-like SNARE 1-2 OS=Arabidopsis thaliana OX=3702 GN=BET12 PE=2 SV=4
XM_016621979.1	LOC107798949	Protein SOB FIVE-LIKE 3 OS=Arabidopsis thaliana OX=3702 GN=SOFL3 PE=2 SV=1
XM_016629421.1	LOC107805391	Vacuolar-sorting receptor 6 OS=Arabidopsis thaliana OX=3702 GN=VSR6 PE=2 SV=3
XM_016627522.1	LOC107803753	CDGSH iron-sulfur domain-containing protein NEET OS=Arabidopsis thaliana OX=3702 GN=NEET PE=1 SV=1
XM_016615150.1	LOC107792893	Importin subunit alpha OS=Solanum lycopersicum OX=4081 PE=2 SV=2
XM_016593172.1	LOC107773743	Serine/threonine-protein kinase D6PKL2 OS=Arabidopsis thaliana OX=3702 GN=D6PKL2 PE=1 SV=1
XM_016578371.1	LOC107760338	Pyruvate dehydrogenase E1 component subunit alpha-3, chloroplastic OS=Arabidopsis thaliana OX=3702 GN=PDH-E1 ALPHA PE=2 SV=1
XM_016604907.1	LOC107783880	F-box protein At3g12350 OS=Arabidopsis thaliana OX=3702 GN=At3g12350 PE=2 SV=1
XM_016591420.1	LOC107771950	WEB family protein At2g38370 OS=Arabidopsis thaliana OX=3702 GN=At2g38370 PE=2 SV=1
XM_016597706.1	LOC107777638	Peptidyl-prolyl cis-trans isomerase CYP21-4 OS=Arabidopsis thaliana OX=3702 GN=CYP21-4 PE=2 SV=1
XM_016594449.1	LOC107774800	Vesicle transport v-SNARE 13 OS=Arabidopsis thaliana OX=3702 GN=VTI13 PE=2 SV=1
XM_016660279.1	LOC107832435	Aluminum-activated malate transporter 2 OS=Arabidopsis thaliana OX=3702 GN=ALMT2 PE=2 SV=2
XM_016631694.1	LOC107807333	Phenylalanine N-monooxygenase CYP79D16 OS=Prunus mume OX=102107 GN=CYP79D16 PE=1 SV=1
XM_016619059.1	LOC107796303	NAC domain-containing protein 101 OS=Arabidopsis thaliana OX=3702 GN=NAC101 PE=2 SV=1
XM_016631092.1	LOC107806840	Extensin-2 OS=Arabidopsis thaliana OX=3702 GN=EXT2 PE=2 SV=1
XM_016584910.1	LOC107766165	Ethylene-responsive transcription factor 14 OS=Arabidopsis thaliana OX=3702 GN=ERF14 PE=2 SV=1
XM_016634981.1	LOC107810224	Peptide methionine sulfoxide reductase A5 OS=Arabidopsis thaliana OX=3702 GN=MSRA5 PE=2 SV=1
XM_016593149.1	LOC107773725	Cytochrome b561 domain-containing protein At4g18260 OS=Arabidopsis thaliana OX=3702 GN=At4g18260 PE=2 SV=1
XM_016635697.1	LOC107810867	Uncharacterized protein At5g39865 OS=Arabidopsis thaliana OX=3702 GN=At5g39865 PE=2 SV=1
XM_016621337.1	LOC107798363	DELLA protein GAI OS=Solanum lycopersicum OX=4081 GN=GAI PE=2 SV=1
XM_016636910.1	LOC107811919	Probable polygalacturonase OS=Vitis vinifera OX=29760 GN=GSVIVT00026920001 PE=1 SV=1
XM_016637320.1	LOC107812264	Retrovirus-related Pol polyprotein from transposon RE1 OS=Arabidopsis thaliana OX=3702 GN=RE1 PE=2 SV=1
XM_016603802.1	LOC107782862	Protein GET1 OS=Arabidopsis thaliana OX=3702 GN=GET1 PE=1 SV=1
XM_016627805.1	LOC107803999	Retrovirus-related Pol polyprotein from transposon TNT 1-94 OS=Nicotiana tabacum OX=4097 PE=2 SV=1
XM_016584952.1	LOC107766204	1-phosphatidylinositol-3-phosphate 5-kinase FAB1A OS=Arabidopsis thaliana OX=3702 GN=FAB1A PE=2 SV=1
XM_016643111.1	LOC107817310	Pachytene checkpoint protein 2 homolog OS=Arabidopsis thaliana OX=3702 GN=PCH2 PE=2 SV=1
XM_016651002.1	LOC107824255	Protein DELETION OF SUV3 SUPPRESSOR 1(I) OS=Arabidopsis thaliana OX=3702 GN=DSS1(I) PE=1 SV=1
XM_016589511.1	LOC107770233	Putative ribonuclease H protein At1g65750 OS=Arabidopsis thaliana OX=3702 GN=At1g65750 PE=3 SV=1
XM_016586271.1	LOC107767305	Developmentally-regulated G-protein 3 OS=Arabidopsis thaliana OX=3702 GN=DRG3 PE=1 SV=1
XM_016622803.1	LOC107799662	Uncharacterized GPI-anchored protein At1g61900 OS=Arabidopsis thaliana OX=3702 GN=At1g61900 PE=2 SV=1
XM_016652643.1	LOC107825738	Transcription initiation factor IIB-2 OS=Arabidopsis thaliana OX=3702 GN=TFIIB2 PE=2 SV=1
XM_016627871.1	LOC107804053	Exocyst complex component EXO70I OS=Medicago truncatula OX=3880 GN=EX70I PE=1 SV=1
XM_016605781.1	LOC107784623	Protein LIGHT-DEPENDENT SHORT HYPOCOTYLS 10 OS=Arabidopsis thaliana OX=3702 GN=LSH10 PE=1 SV=1
XM_016647996.1	LOC107821565	Metal-nicotianamine transporter YSL2 OS=Arabidopsis thaliana OX=3702 GN=YSL2 PE=1 SV=1
XM_016598694.1	LOC107778440	WEB family protein At3g02930, chloroplastic OS=Arabidopsis thaliana OX=3702 GN=At3g02930 PE=3 SV=1
XM_016654790.1	LOC107827618	V-type proton ATPase subunit E OS=Citrus limon OX=2708 GN=VATE PE=2 SV=1
[truncated: 39,486 more rows]
